# Supplementary material for: Surgical Classification for Preclinical Rat Femoral Bone Defect Model: Standardization Based on Systematic Review, Anatomical Analysis and Virtual Surgery
Source: Bioengineering (Basel). 2022 Sep 15;9(9):476. doi: 10.3390/bioengineering9090476 (PMC9495991; doi:10.3390/bioengineering9090476)
Supplement: Supplementary file 1 [file bioengineering-09-00476-s001.zip]

Archive with 1 entries (1 files):
- bioengineering-1910334-supplementary.xlsx
