# Supplementary material for: Surgical Classification for Preclinical Rat Femoral Bone Defect Model: Standardization Based on Systematic Review, Anatomical Analysis and Virtual Surgery
Source: Bioengineering (Basel). 2022 Sep 15;9(9):476. doi: 10.3390/bioengineering9090476 (PMC9495991; doi:10.3390/bioengineering9090476)
Supplement: Supplementary file 1 [file bioengineering-09-00476-s001.zip › bioengineering-1910334-supplementary.xlsx]

## Sheet: 2000-2022 _6254 results
PMID	Title	Journal/Book	Publication Year	DOI
35765003	Interaction of alginate with nano-hydroxyapatite-collagen using strontium provides suitable osteogenic platform	J Nanobiotechnology	2022	10.1186/s12951-022-01511-9
35763895	Highly bioactive bone cement microspheres based on α-tricalcium phosphate microparticles/mesoporous bioactive glass nanoparticles: Formulation, physico-chemical characterization and in vivo bone regeneration	Colloids Surf B Biointerfaces	2022	10.1016/j.colsurfb.2022.112650
35758056	Automated bone healing evaluation: New approach to histomorphometric analysis	Microsc Res Tech	2022	10.1002/jemt.24188
35756816	Glycogen synthase kinase-3β inhibitor promotes the migration and osteogenic differentiation of rat dental pulp stem cells via the β-catenin/PI3K/Akt signaling pathway	J Dent Sci	2022	10.1016/j.jds.2021.09.035
35756763	Sphingosine-1-phosphate receptor 2 agonist induces bone formation in rat apicoectomy and alveolar bone defect model	J Dent Sci	2022	10.1016/j.jds.2021.10.004
35742948	Suitability of Chitosan Scaffolds with Carbon Nanotubes for Bone Defects Treated with Photobiomodulation	Int J Mol Sci	2022	10.3390/ijms23126503
35740981	Investigating the Effects of Dehydrated Human Amnion-Chorion Membrane on Periodontal Healing	Biomolecules	2022	10.3390/biom12060857
35726333	PLGA Containing Human Adipose-Derived Stem Cell-Derived Extracellular Vesicles Accelerates the Repair of Alveolar Bone Defects via Transfer of CGRP	Oxid Med Cell Longev	2022	10.1155/2022/4815284
35725606	The healing of bone defects by cell-free and stem cell-seeded 3D-printed PLA tissue-engineered scaffolds	J Orthop Surg Res	2022	10.1186/s13018-022-03213-2
35725181	Extracellular matrix-mimicking nanofibrous chitosan microspheres as cell micro-ark for tissue engineering	Carbohydr Polym	2022	10.1016/j.carbpol.2022.119693
35721914	Biological Efficacy Comparison of Natural Tussah Silk and Mulberry Silk Nanofiber Membranes for Guided Bone Regeneration	ACS Omega	2022	10.1021/acsomega.2c01784
35721849	PAP Polypeptide Promotes Osteogenesis in Jaw Bone Defect Repair by Inhibiting Inflammatory Reactions	Front Bioeng Biotechnol	2022	10.3389/fbioe.2022.916330
35717669	Development of Biodegradable Osteopromotive Citrate-Based Bone Putty	Small	2022	10.1002/smll.202203003
35717229	Bone regeneration in critical-sized mandibular symphysis defects using bioceramics with or without bone marrow mesenchymal stem cells in healthy, diabetic, osteoporotic, and diabetic-osteoporotic rats	Dent Mater	2022	10.1016/j.dental.2022.06.019
35715225	Metal Ion Augmented Mussel Inspired Polydopamine Immobilized 3D Printed Osteoconductive Scaffolds for Accelerated Bone Tissue Regeneration	ACS Appl Mater Interfaces	2022	10.1021/acsami.2c01657
35705614	Decoronation-induced infected alveolar socket defect rat model for ridge preservation	Sci Rep	2022	10.1038/s41598-022-14064-6
35702606	Modification of adipose mesenchymal stem cells-derived small extracellular vesicles with fibrin-targeting peptide CREKA for enhanced bone repair	Bioact Mater	2022	10.1016/j.bioactmat.2022.05.031
35700535	Comparison of osseointegration in areas grafted with deproteinized bovine bone and native bone. A preclinical study	Acta Odontol Latinoam	2022	10.54589/aol.35/1/3
35696704	Integrity of the ECM Influences the Bone Regenerative Property of ECM/Dicalcium Phosphate Composite Scaffolds	ACS Appl Bio Mater	2022	10.1021/acsabm.2c00256
35688955	The effect of experimental diabetes and membrane occlusiveness on guided bone regeneration: A proof of principle study	Clin Oral Investig	2022	10.1007/s00784-022-04491-0
35681447	Enthesis Healing Is Dependent on Scaffold Interphase Morphology-Results from a Rodent Patellar Model	Cells	2022	10.3390/cells11111752
35681421	Leonurine Protects Bone Mesenchymal Stem Cells from Oxidative Stress by Activating Mitophagy through PI3K/Akt/mTOR Pathway	Cells	2022	10.3390/cells11111724
35678251	Ion release and local effects of titanium metal particles from dental implants. An experimental study in rats	J Periodontol	2022	10.1002/JPER.22-0091
35675063	LiCl-induced immunomodulatory periodontal regeneration via the activation of the Wnt/β-catenin signaling pathway	J Periodontal Res	2022	10.1111/jre.13022
35672672	Comprehensive analysis of lncRNA-miRNA-mRNA networks during osteogenic differentiation of bone marrow mesenchymal stem cells	BMC Genomics	2022	10.1186/s12864-022-08646-x
35670322	Cyclam with a phosphinate-bis(phosphonate) pendant arm is a bone-targeting carrier of copper radionuclides	Dalton Trans	2022	10.1039/d2dt01172g
35670086	Composite Superelastic Aerogel Scaffolds Containing Flexible SiO(2) Nanofibers Promote Bone Regeneration	Adv Healthc Mater	2022	10.1002/adhm.202200499
35669516	β-Ecdysterone Enhanced Bone Regeneration Through the BMP-2/SMAD/RUNX2/Osterix Signaling Pathway	Front Cell Dev Biol	2022	10.3389/fcell.2022.883228
35669331	3D-Printed β-Tricalcium Phosphate Scaffolds Promote Osteogenic Differentiation of Bone Marrow-Deprived Mesenchymal Stem Cells in an N6-methyladenosine-Dependent Manner	Int J Bioprint	2022	10.18063/ijb.v8i2.544
35668921	Titanium alloy composited with dual-cytokine releasing polysaccharide hydrogel to enhance osseointegration via osteogenic and macrophage polarization signaling pathways	Regen Biomater	2022	10.1093/rb/rbac003
35668705	Coaxially Fabricated Dual-Drug Loading Electrospinning Fibrous Mat with Programmed Releasing Behavior to Boost Vascularized Bone Regeneration	Adv Healthc Mater	2022	10.1002/adhm.202200571
35666701	Inhibition of Sympathetic Activation by Delivering Calcium Channel Blockers from a 3D Printed Scaffold to Promote Bone Defect Repair	Adv Healthc Mater	2022	10.1002/adhm.202200785
35663398	AM1241-Loaded Poly(ethylene glycol)-Dithiothreitol Hydrogel Repairs Cranial Bone Defects by Promoting Vascular Endothelial Growth Factor and COL-1 Expression	Front Cell Dev Biol	2022	10.3389/fcell.2022.888598
35663336	A bioactive material with dual integrin-targeting ligands regulates specific endogenous cell adhesion and promotes vascularized bone regeneration in adult and fetal bone defects	Bioact Mater	2022	10.1016/j.bioactmat.2022.05.027
35659167	In vivo assessment of bone repair by an injectable nanocomposite scaffold for local co-delivery of autologous platelet-rich plasma and calcitonin in rat model	Drug Dev Ind Pharm	2022	10.1080/03639045.2022.2087080
35654915	The optimization of ligature/bone defect-induced periodontitis model in rats	Odontology	2022	10.1007/s10266-022-00715-7
35646836	Fabrication and Effect of Strontium-Substituted Calcium Silicate/Silk Fibroin on Bone Regeneration In Vitro and In Vivo	Front Bioeng Biotechnol	2022	10.3389/fbioe.2022.842530
35645261	Nanocomposite Hydrogel Produced from PEGDA and Laponite for Bone Regeneration	J Funct Biomater	2022	10.3390/jfb13020053
35642070	Preparation of gamma poly-glutamic acid/hydroxyapatite/collagen composite as the 3D-printing scaffold for bone tissue engineering	Biomater Res	2022	10.1186/s40824-022-00265-7
35640849	Thermosensitive chitosan/poly(N-isopropyl acrylamide) nanoparticles embedded in aniline pentamer/silk fibroin/polyacrylamide as an electroactive injectable hydrogel for healing critical-sized calvarial bone defect in aging rat model	Int J Biol Macromol	2022	10.1016/j.ijbiomac.2022.05.176
35638896	Octacalcium Phosphate/Gelatin Composite (OCP/Gel) Enhances Bone Repair in a Critical-Sized Transcortical Femoral Defect Rat Model	Clin Orthop Relat Res	2022	10.1097/CORR.0000000000002257
35634170	Anisotropic silk nanofiber layers as regulators of angiogenesis for optimized bone regeneration	Mater Today Bio	2022	10.1016/j.mtbio.2022.100283
35631957	Effects of a Biocomplex Formed by Two Scaffold Biomaterials, Hydroxyapatite/Tricalcium Phosphate Ceramic and Fibrin Biopolymer, with Photobiomodulation, on Bone Repair	Polymers (Basel)	2022	10.3390/polym14102075
35631133	Experimental Testing of the Action of Vitamin D and Silicon Chelates in Bone Fracture Healing and Bone Turnover in Mice and Rats	Nutrients	2022	10.3390/nu14101992
35629786	Calvaria Critical Size Defects Regeneration Using Collagen Membranes to Assess the Osteopromotive Principle: An Animal Study	Membranes (Basel)	2022	10.3390/membranes12050461
35626940	Multiple Skeletal Anomalies of Sprague Dawley Rats following Prenatal Exposure to Anastatica hierochuntica, as Delineated by a Modified Double-Staining Method	Children (Basel)	2022	10.3390/children9050763
35621573	Mesenchymal Stem Cells-Hydrogel Microspheres System for Bone Regeneration in Calvarial Defects	Gels	2022	10.3390/gels8050275
35612416	3D printing of MXene composite hydrogel scaffolds for photothermal antibacterial activity and bone regeneration in infected bone defect models	Nanoscale	2022	10.1039/d2nr02176e
35609838	Superior processability of Antheraea mylitta silk with cryo-milling: Performance in bone tissue regeneration	Int J Biol Macromol	2022	10.1016/j.ijbiomac.2022.05.122
35596569	Preliminary Study on the Antigen-Removal from Extracellular Matrix via Different Decellularization	Tissue Eng Part C Methods	2022	10.1089/ten.TEC.2022.0025
35592026	Evaluation of the effects of the systemic proton pump inhibitor-omeprazole on periimplant bone regeneration and osseointegration: An experimental study	J Oral Biol Craniofac Res	2022	10.1016/j.jobcr.2022.04.006
35591762	Comparison of the effects of platelet concentrates produced by high and low-speed centrifugation protocols on the healing of critical-size defects in rat calvaria: a microtomographic and histomorphometric study	Platelets	2022	10.1080/09537104.2022.2071851
35591709	Bone Regeneration of Critical-Size Calvarial Defects in Rats Using Highly Pressed Nano-Apatite/Collagen Composites	Materials (Basel)	2022	10.3390/ma15093376
35585987	Extracellular Vesicles From TNFα Preconditioned MSCs: Effects on Immunomodulation and Bone Regeneration	Front Immunol	2022	10.3389/fimmu.2022.878194
35584545	Fabrication of Radio-Opaque and Macroporous Injectable Calcium Phosphate Cement	ACS Appl Bio Mater	2022	10.1021/acsabm.2c00345
35584534	Development and characterization of poultry collagen-based hybrid hydrogels for bone regeneration	Acta Cir Bras	2022	10.1590/acb370302
35582709	Xenotransplantation of cryopreserved human clumps of mesenchymal stem cells/extracellular matrix complexes pretreated with IFN-γ induces rat calvarial bone regeneration	Regen Ther	2022	10.1016/j.reth.2022.04.003
35581076	Osteogenic potential evaluation of biotin combined with magnesium-doped hydroxyapatite sustained-release film	Mater Sci Eng C Mater Biol Appl	2022	10.1016/j.msec.2022.112679
35581065	Functional improvement of collagen-based bioscaffold to enhance periodontal-defect healing via combination with dietary antioxidant and COMP-angiopoietin 1	Mater Sci Eng C Mater Biol Appl	2022	10.1016/j.msec.2022.112673
35581064	PTH 1-34-functionalized bioactive glass improves peri-implant bone repair in orchiectomized rats: Microscale and ultrastructural evaluation	Mater Sci Eng C Mater Biol Appl	2022	10.1016/j.msec.2022.112688
35562356	Mussel-inspired multifunctional surface through promoting osteogenesis and inhibiting osteoclastogenesis to facilitate bone regeneration	NPJ Regen Med	2022	10.1038/s41536-022-00224-9
35550764	3D bioprinted gelatin/gellan gum-based scaffold with double-crosslinking network for vascularized bone regeneration	Carbohydr Polym	2022	10.1016/j.carbpol.2022.119469
35550008	Loss of cAbl Tyrosine Kinase in Pulmonary Arterial Hypertension Causes Dysfunction of Vascular Endothelial Cells	Am J Respir Cell Mol Biol	2022	10.1165/rcmb.2021-0332OC
35546643	[Augmentation in surgical sepsis : Chances and limitations in the treatment of osteitis with calcium hydroxyapatite containing antibiotics]	Unfallchirurg	2022	10.1007/s00113-022-01185-w
35535414	Electrical stimulation therapy and rotary jet-spinning scaffold to treat bone defects	Anat Rec (Hoboken)	2022	10.1002/ar.24994
35529494	Comparison between hydroxyapatite and polycaprolactone in inducing osteogenic differentiation and augmenting maxillary bone regeneration in rats	PeerJ	2022	10.7717/peerj.13356
35527135	A multifunctional antibacterial and self-healing hydrogel laden with bone marrow mesenchymal stem cell-derived exosomes for accelerating diabetic wound healing	Mater Sci Eng C Mater Biol Appl	2021	10.1016/j.msec.2021.112613
35526075	Mesh-like electrospun membrane loaded with atorvastatin facilitates cutaneous wound healing by promoting the paracrine function of mesenchymal stem cells	Stem Cell Res Ther	2022	10.1186/s13287-022-02865-5
35524820	Use of buccal fat pad-derived stem cells cultured on bioceramics for repair of critical-sized mandibular defects in healthy and osteoporotic rats	Clin Oral Investig	2022	10.1007/s00784-022-04506-w
35522860	MORPHOLOGICAL FEATURES OF TUBULAR BONES REPARATIVE REGENERATION UNDER THE INFLUENCE OF ANTITUMOR CHEMOTHERAPEUTICS	Wiad Lek	2022
35509708	Comparison of rhBMP-2 in Combination with Different Biomaterials for Regeneration in Rat Calvaria Critical-Size Defects	Biomed Res Int	2022	10.1155/2022/6281641
35507922	Degradation-Kinetics-Controllable and Tissue-Regeneration-Matchable Photocross-linked Alginate Hydrogels for Bone Repair	ACS Appl Mater Interfaces	2022	10.1021/acsami.2c01739
35506906	Preparation and characterization of novel lithium magnesium phosphate bioceramic scaffolds facilitating bone generation	J Mater Chem B	2022	10.1039/d2tb00471b
35504180	Biomimetic glycopeptide hydrogel coated PCL/nHA scaffold for enhanced cranial bone regeneration via macrophage M2 polarization-induced osteo-immunomodulation	Biomaterials	2022	10.1016/j.biomaterials.2022.121538
35484948	Bone regeneration in rat using polycaprolactone/gelatin/epinephrine scaffold	Drug Dev Ind Pharm	2021	10.1080/03639045.2022.2070640
35481079	Electrospun porous poly(3-hydroxybutyrate-co-4-hydroxybutyrate)/lecithin scaffold for bone tissue engineering	RSC Adv	2022	10.1039/d2ra01398c
35477157	The additive effects of photobiomodulation and bioactive glasses on enhancing early angiogenesis	Biomed Mater	2022	10.1088/1748-605X/ac6b07
35470497	METTL3-m(6) A methylase regulates the osteogenic potential of bone marrow mesenchymal stem cells in osteoporotic rats via the Wnt signalling pathway	Cell Prolif	2022	10.1111/cpr.13234
35466925	Extracellular matrix hydrogel derived from bovine bone is biocompatible in vitro and in vivo	Biomed Mater Eng	2022	10.3233/BME-211387
35464728	TiO(2) Nanotubes Promote Osteogenic Differentiation Through Regulation of Yap and Piezo1	Front Bioeng Biotechnol	2022	10.3389/fbioe.2022.872088
35464724	Preparation of BMP-2/PDA-BCP Bioceramic Scaffold by DLP 3D Printing and its Ability for Inducing Continuous Bone Formation	Front Bioeng Biotechnol	2022	10.3389/fbioe.2022.854693
35464719	Synergistically Promoting Bone Regeneration by Icariin-Incorporated Porous Microcarriers and Decellularized Extracellular Matrix Derived From Bone Marrow Mesenchymal Stem Cells	Front Bioeng Biotechnol	2022	10.3389/fbioe.2022.824025
35462433	Metabolic Switch Under Glucose Deprivation Leading to Discovery of NR2F1 as a Stimulus of Osteoblast Differentiation	J Bone Miner Res	2022	10.1002/jbmr.4565
35454647	Biomedical Membrane of Fish Collagen/Gellan Gum Containing Bone Graft Materials	Materials (Basel)	2022	10.3390/ma15082954
35452299	Photobiomodulation and Stem Cell on Repair of Osteoporotic Bones	Photobiomodul Photomed Laser Surg	2022	10.1089/photob.2021.0127
35446322	Osteoimmune reaction caused by a novel silicocarnotite bioceramic promoting osteogenesis through the MAPK pathway	Biomater Sci	2022	10.1039/d2bm00125j
35433654	Synthesis of Ce/Gd@HA/PLGA Scaffolds Contributing to Bone Repair and MRI Enhancement	Front Bioeng Biotechnol	2022	10.3389/fbioe.2022.834226
35425568	Reduced graphene oxide-incorporated calcium phosphate cements with pulsed electromagnetic fields for bone regeneration	RSC Adv	2022	10.1039/d1ra05717k
35423856	Polydopamine functionalized VEGF gene-activated 3D printed scaffolds for bone regeneration	RSC Adv	2021	10.1039/d1ra01193f
35415312	Sequential gastrodin release PU/n-HA composite scaffolds reprogram macrophages for improved osteogenesis and angiogenesis	Bioact Mater	2022	10.1016/j.bioactmat.2022.03.037
35397154	Comparison of the osseointegration of implants placed in areas grafted with HA/TCP and native bone	Microsc Res Tech	2022	10.1002/jemt.24126
35395782	Exosomes from adipose-derived stem cells regulate M1/M2 macrophage phenotypic polarization to promote bone healing via miR-451a/MIF	Stem Cell Res Ther	2022	10.1186/s13287-022-02823-1
35393684	A review of the mutagenic potential of N-ethyl-N-nitrosourea (ENU) to induce hematological malignancies	J Biochem Mol Toxicol	2022	10.1002/jbt.23067
35388979	Regulating Macrophage Polarization in High Glucose Microenvironment Using Lithium-Modified Bioglass-Hydrogel for Diabetic Bone Regeneration	Adv Healthc Mater	2022	10.1002/adhm.202200298
35388573	In vitro and in vivo assessment of a 3D printable gelatin methacrylate hydrogel for bone regeneration applications	J Biomed Mater Res B Appl Biomater	2022	10.1002/jbm.b.35067
35387167	Exosome-functionalized magnesium-organic framework-based scaffolds with osteogenic, angiogenic and anti-inflammatory properties for accelerated bone regeneration	Bioact Mater	2022	10.1016/j.bioactmat.2022.02.012
35387166	Polydopamine-mediated graphene oxide and nanohydroxyapatite-incorporated conductive scaffold with an immunomodulatory ability accelerates periodontal bone regeneration in diabetes	Bioact Mater	2022	10.1016/j.bioactmat.2022.03.021
35387156	Synergistic osteogenic and angiogenic effects of KP and QK peptides incorporated with an injectable and self-healing hydrogel for efficient bone regeneration	Bioact Mater	2022	10.1016/j.bioactmat.2022.02.011
35386817	Bioinspired porous microspheres for sustained hypoxic exosomes release and vascularized bone regeneration	Bioact Mater	2022	10.1016/j.bioactmat.2022.01.041
35386445	Osteoporotic bone recovery by a bamboo-structured bioceramic with controlled release of hydroxyapatite nanoparticles	Bioact Mater	2022	10.1016/j.bioactmat.2022.01.007
35386354	Polyphosphate-crosslinked collagen scaffolds for hemostasis and alveolar bone regeneration after tooth extraction	Bioact Mater	2021	10.1016/j.bioactmat.2021.12.019
35386352	MBG/ PGA-PCL composite scaffolds provide highly tunable degradation and osteogenic features	Bioact Mater	2021	10.1016/j.bioactmat.2021.11.034
35386320	Stratified-structural hydrogel incorporated with magnesium-ion-modified black phosphorus nanosheets for promoting neuro-vascularized bone regeneration	Bioact Mater	2022	10.1016/j.bioactmat.2022.02.024
35384987	Mesenchymal stem cells surpass the capacity of bone marrow aspirate concentrate for periodontal regeneration	J Appl Oral Sci	2022	10.1590/1678-7757-2021-0359
35381582	3D printed hydroxyapatite promotes congruent bone ingrowth in rat load bearing defects	Biomed Mater	2022	10.1088/1748-605X/ac6471
35379318	PCL/Col I-based magnetic nanocomposite scaffold provides an osteoinductive environment for ADSCs in osteogenic cues-free media conditions	Stem Cell Res Ther	2022	10.1186/s13287-022-02816-0
35366945	Immune-instructive copolymer scaffolds using plant-derived nanoparticles to promote bone regeneration	Inflamm Regen	2022	10.1186/s41232-022-00196-9
35357948	Dual Delivery of BMP2 and IGF1 Through Injectable Hydrogel Promotes Cranial Bone Defect Healing	Tissue Eng Part A	2022	10.1089/ten.TEA.2022.0002
35356783	A Biofabrication Strategy for a Custom-Shaped, Non-Synthetic Bone Graft Precursor with a Prevascularized Tissue Shell	Front Bioeng Biotechnol	2022	10.3389/fbioe.2022.838415
35356491	Effectiveness of Combination of Chitosan Gel and Hydroxyapatite from Crabs Shells (Portunus pelagicus) Waste as Bonegraft on Periodontal Network Regeneration through IL-1 and BMP-2 Analysis	Int J Biomater	2022	10.1155/2022/1817236
35355803	Study of Alveolar Bone Remodeling Using Deciduous Tooth Stem Cells and Hydroxyapatite by Vascular Endothelial Growth Factor Enhancement and Inhibition of Matrix Metalloproteinase-8 Expression in vivo	Clin Cosmet Investig Dent	2022	10.2147/CCIDE.S354153
35355590	Periodic Heat Stress Licenses EMSC Differentiation into Osteoblasts via YAP Signaling Pathway Activation	Stem Cells Int	2022	10.1155/2022/3715471
35353482	Immunomodulation of Telmisartan-Loaded PCL/PVP Scaffolds on Macrophages Promotes Endogenous Bone Regeneration	ACS Appl Mater Interfaces	2022	10.1021/acsami.1c24748
35350180	Repair of a Rat Mandibular Bone Defect by Hypertrophic Cartilage Grafts Engineered From Human Fractionated Adipose Tissue	Front Bioeng Biotechnol	2022	10.3389/fbioe.2022.841690
35345923	A novel natural-derived tilapia skin collagen mineralized with hydroxyapatite as a potential bone-grafting scaffold	J Biomater Appl	2022	10.1177/08853282221086246
35344325	Dynamically Bioresponsive DNA Hydrogel Incorporated with Dual-Functional Stem Cells from Apical Papilla-Derived Exosomes Promotes Diabetic Bone Regeneration	ACS Appl Mater Interfaces	2022	10.1021/acsami.2c02278
35342759	A Novel Glucose-Sensitive Scaffold Accelerates Osteogenesis in Diabetic Conditions	Biomed Res Int	2022	10.1155/2022/4133562
35341595	The induced membrane technique: Optimization of bone grafting in a rat model of segmental bone defect	Injury	2022	10.1016/j.injury.2022.03.023
35340049	Amniotic membrane attenuates heterotopic ossification following high-dose bone morphogenetic protein-2 treatment of segmental bone defects	J Orthop Res	2022	10.1002/jor.25324
35338509	Exendin-4 enhances osteogenic differentiation of adipose tissue mesenchymal stem cells through the receptor activator of nuclear factor-kappa B and osteoprotegerin signaling pathway	J Cell Biochem	2022	10.1002/jcb.30236
35330625	Platelet-Activating Biominerals Enhanced Injectable Hydrogels With Superior Bioactivity for Bone Regeneration	Front Bioeng Biotechnol	2022	10.3389/fbioe.2022.826855
35328820	Treatment of Critical Size Femoral Bone Defects with Biomimetic Hybrid Scaffolds of 3D Plotted Calcium Phosphate Cement and Mineralized Collagen Matrix	Int J Mol Sci	2022	10.3390/ijms23063400
35328724	Preclinical Evaluation of BMP-9-Treated Human Bone-like Substitutes for Alveolar Ridge Preservation following Tooth Extraction	Int J Mol Sci	2022	10.3390/ijms23063302
35327575	Bioperformance Studies of Biphasic Calcium Phosphate Scaffolds Extracted from Fish Bones Impregnated with Free Curcumin and Complexed with β-Cyclodextrin in Bone Regeneration	Biomolecules	2022	10.3390/biom12030383
35327463	The Effect of Heat Treatment of β-Tricalcium Phosphate-Containing Silica-Based Bioactive Aerogels on the Cellular Metabolism and Proliferation of MG63 Cells	Biomedicines	2022	10.3390/biomedicines10030662
35327444	The Induced Membrane Technique-The Filling Matters: Evaluation of Different Forms of Membrane Filling with and without Bone Marrow Mononuclear Cells (BMC) in Large Femoral Bone Defects in Rats	Biomedicines	2022	10.3390/biomedicines10030642
35319813	A composite bilayer scaffold functionalized for osteochondral tissue regeneration in rat animal model	J Tissue Eng Regen Med	2022	10.1002/term.3297
35316803	3D printing of Ti(3)C(2)-MXene-incorporated composite scaffolds for accelerated bone regeneration	Biomed Mater	2022	10.1088/1748-605X/ac5ffe
35310379	Nidogen1-enriched extracellular vesicles accelerate angiogenesis and bone regeneration by targeting Myosin-10 to regulate endothelial cell adhesion	Bioact Mater	2021	10.1016/j.bioactmat.2021.10.021
35306762	Biomaterial Scaffolds Made of Chemically Cross-Linked Gelatin Microsphere Aggregates (C-GMSs) Promote Vascularized Bone Regeneration	Adv Healthc Mater	2022	10.1002/adhm.202102818
35304075	Dental pulp stem cell-derived extracellular matrix: autologous tool boosting bone regeneration	Cytotherapy	2022	10.1016/j.jcyt.2022.02.002
35301841	Acellular nerve grafts with BMSCs/SCs for sciatic nerve regeneration in rats: a meta-analysis	J Neurosurg Sci	2022	10.23736/S0390-5616.22.05600-4
35299865	A Composite Deferoxamine/Black Phosphorus Nanosheet/Gelatin Hydrogel Scaffold for Ischemic Tibial Bone Repair	Int J Nanomedicine	2022	10.2147/IJN.S351814
35295654	Fabrication of In Situ Grown Hydroxyapatite Nanoparticles Modified Porous Polyetheretherketone Matrix Composites to Promote Osteointegration and Enhance Bone Repair	Front Bioeng Biotechnol	2022	10.3389/fbioe.2022.831288
35295647	Remodeling Effects of the Combination of GGT Scaffolds, Percutaneous Electrical Stimulation, and Acupuncture on Large Bone Defects in Rats	Front Bioeng Biotechnol	2022	10.3389/fbioe.2022.832808
35293496	Bioactive glass-ceramic for bone tissue engineering: an in vitro and in vivo study focusing on osteoclasts	Braz Oral Res	2022	10.1590/1807-3107bor-2022.vol36.0022
35291805	Human periodontal ligament stem cells with distinct osteogenic potential induce bone formation in rat calvaria defects	Regen Med	2022	10.2217/rme-2021-0178
35291237	The Effect of Secretome, Xenogenic Bone Marrow-Derived Mesenchymal Stem Cells, Bone Morphogenetic Protein-2, Hydroxyapatite Granule and Mechanical Fixation in Critical-Size Defects of Rat Models	Arch Bone Jt Surg	2022	10.22038/ABJS.2021.49539.2458
35290033	The Role of Surface Chemistry in the Osseointegration of PEEK Implants	ACS Biomater Sci Eng	2022	10.1021/acsbiomaterials.1c01434
35283760	Optimal Parameters of Laser Therapy to Improve Critical Calvarial Defects	Front Physiol	2022	10.3389/fphys.2022.841146
35280332	Efficacy of treating segmental bone defects through endochondral ossification: 3D printed designs and bone metabolic activities	Mater Today Bio	2022	10.1016/j.mtbio.2022.100237
35278899	Efficacy of total flavonoids of Rhizoma drynariae on the blood vessels and the bone graft in the induced membrane	Phytomedicine	2022	10.1016/j.phymed.2022.153995
35278880	3D-cultured small size adipose-derived stem cell spheroids promote bone regeneration in the critical-sized bone defect rat model	Biochem Biophys Res Commun	2022	10.1016/j.bbrc.2022.03.027
35276601	Human recombinant cementum protein 1, dental pulp stem cells, and PLGA/hydroxyapatite scaffold as substitute biomaterial in critical size osseous defect repair in vivo	Arch Oral Biol	2022	10.1016/j.archoralbio.2022.105392
35273570	Melatonin Accelerates Osteoporotic Bone Defect Repair by Promoting Osteogenesis-Angiogenesis Coupling	Front Endocrinol (Lausanne)	2022	10.3389/fendo.2022.826660
35272371	Addition of a Vascular Bundle Accelerates Bone Union in Femoral Bone Defects	J Reconstr Microsurg	2022	10.1055/s-0042-1743256
35269444	Human Sex Matters: Y-Linked Lysine Demethylase 5D Drives Accelerated Male Craniofacial Osteogenic Differentiation	Cells	2022	10.3390/cells11050823
35268930	Treatment of Infection-Related Non-Unions with Bioactive Glass-A Promising Approach or Just Another Method of Dead Space Management?	Materials (Basel)	2022	10.3390/ma15051697
35267699	Development of Intracorporeal Differentiation of Stem Cells to Induce One-Step Mastoid Bone Reconstruction during Otitis Media Surgeries	Polymers (Basel)	2022	10.3390/polym14050877
35267026	Novel Mesenchymal Stem Cell Spheroids with Enhanced Stem Cell Characteristics and Bone Regeneration Ability	Stem Cells Transl Med	2022	10.1093/stcltm/szab030
35262548	Comparison of osseointegration in areas grafted with different osteoconductive biomaterials. Preclinical study	Braz Dent J	2022	10.1590/0103-6440202204378
35261617	A biocomplex to repair experimental critical size defects associated with photobiomodulation therapy	J Venom Anim Toxins Incl Trop Dis	2022	10.1590/1678-9199-JVATITD-2021-0056
35261154	Electrosprayed Regeneration-Enhancer-Element Microspheres Power Osteogenesis and Angiogenesis Coupling	Small	2022	10.1002/smll.202200314
35258943	Single-Walled Carbon Nanotube Membranes Accelerate Active Osteogenesis in Bone Defects: Potential of Guided Bone Regeneration Membranes	ACS Biomater Sci Eng	2022	10.1021/acsbiomaterials.1c01542
35258044	Tailored therapeutic release from polycaprolactone-silica hybrids for the treatment of osteomyelitis: antibiotic rifampicin and osteogenic silicates	Biomater Sci	2022	10.1039/d1bm02015c
35241517	Effect of Low-intensity Pulsed Ultrasound on Healing of Bone Defects in Rat Tibia as Measured by Reconstructed Three-dimensional Analysis of Micro CT Images	In Vivo	2022	10.21873/invivo.12748
35241181	Small extracellular vesicles from dental follicle stem cells provide biochemical cues for periodontal tissue regeneration	Stem Cell Res Ther	2022	10.1186/s13287-022-02767-6
35237780	A novel decellularized trachea preparation method for the rapid construction of a functional tissue engineered trachea to repair tracheal defects	J Mater Chem B	2022	10.1039/d1tb02100a
35236339	Increased BMSC exosomal miR-140-3p alleviates bone degradation and promotes bone restoration by targeting Plxnb1 in diabetic rats	J Nanobiotechnology	2022	10.1186/s12951-022-01267-2
35234167	BMP-2 promotes osteogenic differentiation of mesenchymal stem cells by enhancing mitochondrial activity	J Musculoskelet Neuronal Interact	2022
35234025	Exercise-mediated reinnervation of skeletal muscle in elderly people: An update	Eur J Transl Myol	2022	10.4081/ejtm.2022.10416
35228996	Periosteum and development of the tissue-engineered periosteum for guided bone regeneration	J Orthop Translat	2022	10.1016/j.jot.2022.01.002
35227994	Hydrostatic pressure stimulates the osteogenesis and angiogenesis of MSCs/HUVECs co-culture on porous PLGA scaffolds	Colloids Surf B Biointerfaces	2022	10.1016/j.colsurfb.2022.112419
35226995	Bio-3D printing of scaffold-free osteogenic and chondrogenic constructs using rat adipose-derived stromal cells	Front Biosci (Landmark Ed)	2022	10.31083/j.fbl2702052
35224291	Photocrosslinkable Col/PCL/Mg composite membrane providing spatiotemporal maintenance and positive osteogenetic effects during guided bone regeneration	Bioact Mater	2021	10.1016/j.bioactmat.2021.10.019
35221685	Synergistic Effect of Micro-Nano-Hybrid Surfaces and Sr Doping on the Osteogenic and Angiogenic Capacity of Hydroxyapatite Bioceramics Scaffolds	Int J Nanomedicine	2022	10.2147/IJN.S345357
35219965	Double-crosslinked bifunctional hydrogels with encapsulated anti-cancer drug for bone tumor cell ablation and bone tissue regeneration	Colloids Surf B Biointerfaces	2022	10.1016/j.colsurfb.2022.112364
35214106	Bone Morphogenetic Protein-, Antimicrobial Agent-, and Analgesic-Incorporated Nanofibrous Scaffolds for the Therapy of Alveolar Clefts	Pharmaceutics	2022	10.3390/pharmaceutics14020374
35214007	Dual-Drug Delivery via Zein In Situ Forming Implants Augmented with Titanium-Doped Bioactive Glass for Bone Regeneration: Preparation, In Vitro Characterization, and In Vivo Evaluation	Pharmaceutics	2022	10.3390/pharmaceutics14020274
35212321	Local delivery of naringin in beta-cyclodextrin modified mesoporous bioactive glass promotes bone regeneration: from anti-inflammatory to synergistic osteogenesis and osteoclastogenesis	Biomater Sci	2022	10.1039/d1bm01842f
35210768	Pre-Vascularized Electrospun Graphene Oxide-Gelatin Chamber for Intestinal Wall Defect Repair	Int J Nanomedicine	2022	10.2147/IJN.S353029
35203694	In Situ Gene Expression in Native Cryofixed Bone Tissue	Biomedicines	2022	10.3390/biomedicines10020484
35199306	Chitosan Scaffold Containing Periostin Enhances Sternum Bone Healing and Decreases Serum Level of TNF-α and IL-6 after Sternotomy in Rat	Tissue Eng Regen Med	2022	10.1007/s13770-022-00434-8
35197774	AD-MSCs and BM-MSCs Ameliorating Effects on The Metabolic and Hepato-renal Abnormalities in Type 1 Diabetic Rats	Saudi J Biol Sci	2022	10.1016/j.sjbs.2021.09.067
35197108	Exosomes from tendon derived stem cells promote tendon repair through miR-144-3p-regulated tenocyte proliferation and migration	Stem Cell Res Ther	2022	10.1186/s13287-022-02723-4
35196910	3D printed biocompatible graphene oxide, attapulgite, and collagen composite scaffolds for bone regeneration	J Biomater Appl	2022	10.1177/08853282211067646
35195151	Bone regeneration of induced pluripotent stem cells derived from peripheral blood cells in collagen sponge scaffolds	J Appl Oral Sci	2022	10.1590/1678-7757-2021-0491
35193354	Biomimetic Organic-Inorganic Nanocomposite Scaffolds to Regenerate Cranial Bone Defects in a Rat Animal Model	ACS Biomater Sci Eng	2022	10.1021/acsbiomaterials.1c01331
35189918	Improvement of polydopamine-loaded salidroside on osseointegration of titanium implants	Chin Med	2022	10.1186/s13020-022-00569-9
35188739	Surface-Decorated Graphene Oxide Sheets with Copper Nanoderivatives for Bone Regeneration: An In Vitro and In Vivo Study Regarding Molecular Mechanisms, Osteogenesis, and Anti-infection Potential	ACS Infect Dis	2022	10.1021/acsinfecdis.1c00496
35186909	Mg-HA-C/C Composites Promote Osteogenic Differentiation and Repair Bone Defects Through Inhibiting miR-16	Front Bioeng Biotechnol	2022	10.3389/fbioe.2022.838842
35185389	Angio-osteogenic capacity of octacalcium phosphate co-precipitated with copper gluconate in rat calvaria critical-sized defect	Sci Technol Adv Mater	2022	10.1080/14686996.2022.2035193
35176200	Porous CDHA microspheres laden brushite-based injectable bone substitutes for improved bone regeneration	J Biomed Mater Res B Appl Biomater	2022	10.1002/jbm.b.35033
35175995	Mesenchymal Stem Cell Exosomes Promote Growth Plate Repair and Reduce Limb-Length Discrepancy in Young Rats	J Bone Joint Surg Am	2022	10.2106/JBJS.21.00789
35175165	The inhibitory effect of tocilizumab on systemic bone loss and tendon inflammation in a juvenile Collagen-Induced arthritis rat model	Connect Tissue Res	2022	10.1080/03008207.2022.2042275
35173893	In vivo comparative study of the effects of using the enamel matrix derivative and/or photobiomodulation on the repair of bone defects	J Clin Exp Dent	2022	10.4317/jced.59179
35171668	Efficient healing of large osseous segmental defects using optimized chemically modified messenger RNA encoding BMP-2	Sci Adv	2022	10.1126/sciadv.abl6242
35171572	Rotary Jet-Spun Polycaprolactone/Hydroxyapatite and Carbon Nanotube Scaffolds Seeded with Bone Marrow Mesenchymal Stem Cells Increase Bone Neoformation	ACS Appl Bio Mater	2022	10.1021/acsabm.1c00365
35160573	Biological Behavior of Xenogenic Scaffolds in Alcohol-Induced Rats: Histomorphometric and Picrosirius Red Staining Analysis	Polymers (Basel)	2022	10.3390/polym14030584
35155400	Hierarchical Intrafibrillarly Mineralized Collagen Membrane Promotes Guided Bone Regeneration and Regulates M2 Macrophage Polarization	Front Bioeng Biotechnol	2022	10.3389/fbioe.2021.781268
35155138	The Effect of Photobiomodulation Therapy in Different Doses on Bone Repair of Critical Size Defects in Rats: A Histomorphometric Study	J Lasers Med Sci	2021	10.34172/jlms.2021.53
35153297	The osteogenesis of Ginsenoside Rb1 incorporated silk/micro-nano hydroxyapatite/sodium alginate composite scaffolds for calvarial defect	Int J Oral Sci	2022	10.1038/s41368-022-00157-5
35153015	Bone tissue engineering: Anionic polysaccharides as promising scaffolds	Carbohydr Polym	2022	10.1016/j.carbpol.2022.119142
35151707	Alendronate crosslinked chitosan/polycaprolactone scaffold for bone defects repairing	Int J Biol Macromol	2022	10.1016/j.ijbiomac.2022.02.007
35148865	Autologous stromal vascular fraction-loaded hyaluronic acid/gelatin-biphasic calcium phosphate scaffold for bone tissue regeneration	Mater Sci Eng C Mater Biol Appl	2022	10.1016/j.msec.2021.112533
35147838	Overexpression of sonic hedgehog enhances the osteogenesis in rat ectomesenchymal stem cells	Cell Tissue Bank	2022	10.1007/s10561-022-09994-4
35140462	Periodontal Ligament Stem Cell-Derived Small Extracellular Vesicles Embedded in Matrigel Enhance Bone Repair Through the Adenosine Receptor Signaling Pathway	Int J Nanomedicine	2022	10.2147/IJN.S346755
35139764	Improving the repair mechanism and miRNA expression profile of tibial defect in rats based on silent information regulator 7 protein analysis of mesenchymal stem cells	Bioengineered	2022	10.1080/21655979.2022.2027066
35130780	Poly(L-co-D,L lactic acid-co-Trimethylene Carbonate) 3D printed scaffold cultivated with mesenchymal stem cells directed to bone reconstruction: In vitro and in vivo studies	J Biomater Appl	2022	10.1177/08853282211066246
35127680	Bone Mesenchymal Stem Cell-Derived sEV-Encapsulated Thermosensitive Hydrogels Accelerate Osteogenesis and Angiogenesis by Release of Exosomal miR-21	Front Bioeng Biotechnol	2022	10.3389/fbioe.2021.829136
35125888	Experimental Rat Model of Bony Defects in the Facet Joint Maintained with Bone Wax for the Study of Spinal Pain	J Pain Res	2022	10.2147/JPR.S344810
35119809	Magnesium Oxide Nanoparticle Coordinated Phosphate-Functionalized Chitosan Injectable Hydrogel for Osteogenesis and Angiogenesis in Bone Regeneration	ACS Appl Mater Interfaces	2022	10.1021/acsami.1c21260
35119200	A combined cell and growth factor delivery for the repair of a critical size tibia defect using biodegradable hydrogel implants	J Tissue Eng Regen Med	2022	10.1002/term.3285
35114838	BMSC-Derived ApoEVs Promote Craniofacial Bone Repair via ROS/JNK Signaling	J Dent Res	2022	10.1177/00220345211068338
35114373	Endothelialized microvessels fabricated by microfluidics facilitate osteogenic differentiation and promote bone repair	Acta Biomater	2022	10.1016/j.actbio.2022.01.055
35112560	TGF-1 biomarker level evaluation on fracture healing in a murine model with a bone defect after stromal vascular fraction application	Med Glas (Zenica)	2022	10.17392/1459-21
35109721	Melatonin alleviates hydrogen peroxide induced oxidative damage in MC3T3-E1 cells and promotes osteogenesis by activating SIRT1	Free Radic Res	2022	10.1080/10715762.2022.2037580
35103257	A conductive photothermal non-swelling nanocomposite hydrogel patch accelerating bone defect repair	Biomater Sci	2022	10.1039/d1bm01937f
35102019	The Effect of Narrow-Band Ultraviolet B Irradiation on the Vascularized Composite Allotransplantation Rat Model	Ann Plast Surg	2022	10.1097/SAP.0000000000003071
35099327	Mesenchymal Stem Cell Exosomes Promote Functional Osteochondral Repair in a Clinically Relevant Porcine Model	Am J Sports Med	2022	10.1177/03635465211068129
35093432	Functionally graded membrane deposited with PDLLA nanofibers encapsulating doxycycline and enamel matrix derivatives-loaded chitosan nanospheres for alveolar ridge regeneration	Int J Biol Macromol	2022	10.1016/j.ijbiomac.2022.01.147
35093186	Matrix vesicles from dental follicle cells improve alveolar bone regeneration via activation of the PLC/PKC/MAPK pathway	Stem Cell Res Ther	2022	10.1186/s13287-022-02721-6
35091817	Effect of fibrin glue on the healing efficacy of deproteinized bovine bone and autologous bone in critical-sized calvarial defects in rats	Clin Oral Investig	2022	10.1007/s00784-021-04217-8
35090106	BMP2-Mediated Silica Deposition: An Effective Strategy for Bone Mineralization	ACS Biomater Sci Eng	2022	10.1021/acsbiomaterials.1c01095
35087959	Osteogenic and anti-tumor Cu and Mn-doped borosilicate nanoparticles for syncretic bone repair and chemodynamic therapy in bone tumor treatment	Bioact Mater	2021	10.1016/j.bioactmat.2021.10.030
35082347	Effect of data binning and frame averaging for micro-CT image acquisition on the morphometric outcome of bone repair assessment	Sci Rep	2022	10.1038/s41598-022-05459-6
35078617	A bioactive synthetic membrane improves bone healing in a preclinical nonunion model	Injury	2022	10.1016/j.injury.2022.01.015
35074128	3D-printable chitosan/silk fibroin/cellulose nanoparticle scaffolds for bone regeneration via M2 macrophage polarization	Carbohydr Polym	2022	10.1016/j.carbpol.2021.119077
35072831	Loading of erythropoietin on biphasic calcium phosphate bioceramics promotes osteogenesis and angiogenesis by regulating EphB4/EphrinB2 molecules	J Mater Sci Mater Med	2022	10.1007/s10856-022-06644-9
35072461	Scaffold-Free Spheroids with Two-Dimensional Heteronano-Layers (2DHNL) Enabling Stem Cell and Osteogenic Factor Codelivery for Bone Repair	ACS Nano	2022	10.1021/acsnano.1c09688
35071417	Healing of bone defects by induced pluripotent stem cell-derived bone marrow mesenchymal stem cells seeded on hydroxyapatite-zirconia	Ann Transl Med	2021	10.21037/atm-21-5402
35067818	Evaluation of the effects of preconditioned human stem cells plus a scaffold and photobiomodulation administration on stereological parameters and gene expression levels in a critical size bone defect in rats	Lasers Med Sci	2022	10.1007/s10103-022-03509-z
35067433	Higher yield and enhanced therapeutic effects of exosomes derived from MSCs in hydrogel-assisted 3D culture system for bone regeneration	Mater Sci Eng C Mater Biol Appl	2022	10.1016/j.msec.2022.112646
35065208	3D-printed/electrospun bioresorbable nanofibrous drug-eluting cuboid frames for repair of alveolar bone defects	Int J Pharm	2022	10.1016/j.ijpharm.2022.121497
35058687	Chrysin Attenuates High Glucose-Induced BMSC Dysfunction via the Activation of the PI3K/AKT/Nrf2 Signaling Pathway	Drug Des Devel Ther	2022	10.2147/DDDT.S335024
35054086	Downregulation of the LncRNA MEG3 Promotes Osteogenic Differentiation of BMSCs and Bone Repairing by Activating Wnt/β-Catenin Signaling Pathway	J Clin Med	2022	10.3390/jcm11020395
35051693	Low-intensity pulsed ultrasound enhances bone marrow-derived stem cells-based periodontal regenerative therapies	Ultrasonics	2022	10.1016/j.ultras.2021.106678
35048133	Silibinin Can Promote Bone Regeneration of Selenium Hydrogel by Reducing the Oxidative Stress Pathway in Ovariectomized Rats	Calcif Tissue Int	2022	10.1007/s00223-021-00936-y
35044682	VEGF-D-mediated signaling in tendon cells is involved in degenerative processes	FASEB J	2022	10.1096/fj.202100773RRR
35042599	Effect of single-dose locally applied lactoferrin on autograft healing in peri-implant bone in rat models	Injury	2022	10.1016/j.injury.2021.11.065
35040827	Osteon-mimetic 3D nanofibrous scaffold enhances stem cell proliferation and osteogenic differentiation for bone regeneration	Biomater Sci	2022	10.1039/d1bm01489g
35040470	A periodontal tissue regeneration strategy via biphasic release of zeolitic imidazolate framework-8 and FK506 using a uniaxial electrospun Janus nanofiber	J Mater Chem B	2022	10.1039/d1tb02174e
35036897	3D-Printed PCL/Zn scaffolds for bone regeneration with a dose-dependent effect on osteogenesis and osteoclastogenesis	Mater Today Bio	2022	10.1016/j.mtbio.2021.100202
35034819	Near-infrared light control of GelMA/PMMA/PDA hydrogel with mild photothermal therapy for skull regeneration	Mater Sci Eng C Mater Biol Appl	2022	10.1016/j.msec.2022.112641
35034816	A 3D-printed bioactive polycaprolactone scaffold assembled with core/shell microspheres as a sustained BMP2-releasing system for bone repair	Mater Sci Eng C Mater Biol Appl	2022	10.1016/j.msec.2021.112619
35034813	Attapulgite-doped electrospun PCL scaffolds for enhanced bone regeneration in rat cranium defects	Mater Sci Eng C Mater Biol Appl	2022	10.1016/j.msec.2022.112656
35028066	Migration and phenotype switching of macrophages at early-phase of bone-formation by secretomes from bone marrow derived mesenchymal stem cells using rat calvaria bone defect model	J Dent Sci	2022	10.1016/j.jds.2021.08.012
35026542	Oxidized bacterial cellulose reinforced nanocomposite scaffolds for bone repair	Colloids Surf B Biointerfaces	2022	10.1016/j.colsurfb.2021.112316
35024598	Novel fusion peptides deliver exosomes to modify injectable thermo-sensitive hydrogels for bone regeneration	Mater Today Bio	2021	10.1016/j.mtbio.2021.100195
35014784	Local Elimination of Senescent Cells Promotes Bone Defect Repair during Aging	ACS Appl Mater Interfaces	2022	10.1021/acsami.1c22138
35014456	Exosome-Functionalized Ceramic Bone Substitute Promotes Critical-Sized Bone Defect Repair in Rats	ACS Appl Bio Mater	2021	10.1021/acsabm.1c00311
35012661	Nonwoven-based gelatin/polycaprolactone membrane loaded with ERK inhibitor U0126 for treatment of tendon defects	Stem Cell Res Ther	2022	10.1186/s13287-021-02679-x
35012210	In Vivo Study of Nasal Bone Reconstruction with Collagen, Elastin and Chitosan Membranes in Abstainer and Alcoholic Rats	Polymers (Basel)	2022	10.3390/polym14010188
35012090	In Vivo Investigation of Polymer-Ceramic PCL/HA and PCL/β-TCP 3D Composite Scaffolds and Electrical Stimulation for Bone Regeneration	Polymers (Basel)	2021	10.3390/polym14010065
35009464	Osteogenic Potential of Magnesium (Mg)-Doped Multicomponent Bioactive Glass: In Vitro and In Vivo Animal Studies	Materials (Basel)	2022	10.3390/ma15010318
35009359	Sustained Delivery of Lactoferrin Using Poloxamer Gels for Local Bone Regeneration in a Rat Calvarial Defect Model	Materials (Basel)	2021	10.3390/ma15010212
35008984	Metformin-Incorporated Gelatin/Nano-Hydroxyapatite Scaffolds Promotes Bone Regeneration in Critical Size Rat Alveolar Bone Defect Model	Int J Mol Sci	2022	10.3390/ijms23010558
35008719	Implantation of Various Cell-Free Matrixes Does Not Contribute to the Restoration of Hyaline Cartilage within Full-Thickness Focal Defects	Int J Mol Sci	2021	10.3390/ijms23010292
35008718	Enhanced BMP-2-Mediated Bone Repair Using an Anisotropic Silk Fibroin Scaffold Coated with Bone-like Apatite	Int J Mol Sci	2021	10.3390/ijms23010283
35006887	Bone Graft Biomineral Complex Coderived from Marine Biocalcification and Biosilicification	ACS Appl Bio Mater	2021	10.1021/acsabm.1c00346
35006855	Injectable Cell- and Growth Factor-Free Poly(4-hydroxybutyrate) (P4HB) Microspheres with Open Porous Structures and Great Efficiency of Promoting Bone Regeneration	ACS Appl Bio Mater	2021	10.1021/acsabm.1c00188
34998883	Fabrication of oxidized sodium alginate-collagen heterogeneous bilayer barrier membrane with osteogenesis-promoting ability	Int J Biol Macromol	2022	10.1016/j.ijbiomac.2021.12.155
34995904	Controlled Co-delivery of pPDGF-B and pBMP-2 from intraoperatively bioprinted bone constructs improves the repair of calvarial defects in rats	Biomaterials	2022	10.1016/j.biomaterials.2021.121333
34994756	Mussel-inspired injectable chitosan hydrogel modified with catechol for cell adhesion and cartilage defect repair	J Mater Chem B	2022	10.1039/d1tb02241e
34989756	A bioinspired Janus polyurethane membrane for potential periodontal tissue regeneration	J Mater Chem B	2022	10.1039/d1tb02068d
34988571	In situ mineralized PLGA/zwitterionic hydrogel composite scaffold enables high-efficiency rhBMP-2 release for critical-sized bone healing	Biomater Sci	2022	10.1039/d1bm01521d
34979326	Treatment of inflammatory bone loss in periodontitis by stem cell-derived exosomes	Acta Biomater	2022	10.1016/j.actbio.2021.12.035
34977429	Optimal regenerative repair of large segmental bone defect in a goat model with osteoinductive calcium phosphate bioceramic implants	Bioact Mater	2021	10.1016/j.bioactmat.2021.09.024
34968726	Systemic and local innate immune responses to surgical co-transplantation of mesenchymal stromal cells and biphasic calcium phosphate for bone regeneration	Acta Biomater	2022	10.1016/j.actbio.2021.12.027
34967609	Biomaterial-Mediated Presentation of Jagged-1 Mimetic Ligand Enhances Cellular Activation of Notch Signaling and Bone Regeneration	ACS Nano	2021	10.1021/acsnano.1c08728
34964701	Negative pressure wound therapy improves bone regeneration by promoting osteogenic differentiation via the AMPK-ULK1-autophagy axis	Autophagy	2021	10.1080/15548627.2021.2016231
34962103	Acceleration of Bone Regeneration Induced by a Soft-Callus Mimetic Material	Adv Sci (Weinh)	2022	10.1002/advs.202103284
34962099	Enhanced Bone Regeneration Using a ZIF-8-Loaded Fibrin Composite Scaffold	Macromol Biosci	2022	10.1002/mabi.202100416
34961319	Metal Phenolic Nanodressing of Porous Polymer Scaffolds for Enhanced Bone Regeneration via Interfacial Gating Growth Factor Release and Stem Cell Differentiation	ACS Appl Mater Interfaces	2022	10.1021/acsami.1c19633
34959405	Incorporation of Zinc into Binary SiO(2)-CaO Mesoporous Bioactive Glass Nanoparticles Enhances Anti-Inflammatory and Osteogenic Activities	Pharmaceutics	2021	10.3390/pharmaceutics13122124
34959114	Enhanced bone formation in rat critical-size tibia defect by a novel quercetin-containing alpha-calcium sulphate hemihydrate/nano-hydroxyapatite composite	Biomed Pharmacother	2022	10.1016/j.biopha.2021.112570
34956458	The perioral muscle continuum affects premaxillary development in Wistar rats	Am J Transl Res	2021
34948136	Effects of Obesity on Bone Healing in Rats	Int J Mol Sci	2021	10.3390/ijms222413339
34945798	Allogeneic Bone-Marrow Mesenchymal Stem Cell with Moldable Cryogel for Craniofacial Bone Regeneration	J Pers Med	2021	10.3390/jpm11121326
34944642	Supercritical Carbon Dioxide Decellularized Bone Matrix Seeded with Adipose-Derived Mesenchymal Stem Cells Accelerated Bone Regeneration	Biomedicines	2021	10.3390/biomedicines9121825
34944033	Synthesis of Human Bone Morphogenetic Protein-2 (hBMP-2) in E. coli Periplasmic Space: Its Characterization and Preclinical Testing	Cells	2021	10.3390/cells10123525
34940936	Hydrogel contained valproic acid accelerates bone-defect repair via activating Notch signaling pathway in ovariectomized rats	J Mater Sci Mater Med	2021	10.1007/s10856-021-06627-2
34938057	Assessment of the effect of silica calcium phosphate nanocomposite on mesenchymal stromal cell differentiation and bone regeneration in critical size defect	Saudi Dent J	2021	10.1016/j.sdentj.2021.03.008
34935182	Triphasic calcium-based implant material resorbs and is replaced with bone in ovariectomized rats with or without bisphosphonate treatment	J Orthop Res	2021	10.1002/jor.25255
34928065	Scaffold 3D-Printed from Metallic Nanoparticles-Containing Ink Simultaneously Eradicates Tumor and Repairs Tumor-Associated Bone Defects	Small Methods	2021	10.1002/smtd.202100536
34926420	Biomimetic Methacrylated Gelatin Hydrogel Loaded With Bone Marrow Mesenchymal Stem Cells for Bone Tissue Regeneration	Front Bioeng Biotechnol	2021	10.3389/fbioe.2021.770049
34920074	Osteogenic growth peptide (OGP)-loaded amphiphilic peptide (NapFFY) supramolecular hydrogel promotes osteogenesis and bone tissue reconstruction	Int J Biol Macromol	2022	10.1016/j.ijbiomac.2021.12.028
34917396	Amorphous calcium magnesium phosphate nanocomposites with superior osteogenic activity for bone regeneration	Regen Biomater	2021	10.1093/rb/rbab068
34916700	[Early constant observation of the effect of deferoxamine mesylate on improvement of vascularized bone regeneration in SD rat skull critical size defect model]	Beijing Da Xue Xue Bao Yi Xue Ban	2021	10.19723/j.issn.1671-167X.2021.06.027
34909412	Bone repair in defects filled with AH Plus sealer and different concentrations of MTA: a study in rat tibiae	Restor Dent Endod	2021	10.5395/rde.2021.46.e48
34908091	An injectable gellan gum-based hydrogel that inhibits Staphylococcus aureus for infected bone defect repair	J Mater Chem B	2022	10.1039/d1tb02230j
34905932	Experimental study of negative pressure wound therapy combined with platelet-rich fibrin for bone-exposed wounds	Regen Med	2022	10.2217/rme-2021-0043
34905745	Multi-stage controllable degradation of strontium-doped calcium sulfate hemihydrate-tricalcium phosphate microsphere composite as a substitute for osteoporotic bone defect repairing: degradation behavior and bone response	Biomed Mater	2021	10.1088/1748-605X/ac4323
34905741	rBMSC osteogenic differentiation enhanced by graphene quantum dots loaded with immunomodulatory layered double hydroxide nanoparticles	Biomed Mater	2022	10.1088/1748-605X/ac4324
34905346	Eggshell Microparticle Reinforced Scaffolds for Regeneration of Critical Sized Cranial Defects	ACS Appl Mater Interfaces	2021	10.1021/acsami.1c19884
34900969	Bioclickable Mussel-Derived Peptides With Immunoregulation for Osseointegration of PEEK	Front Bioeng Biotechnol	2021	10.3389/fbioe.2021.780609
34896864	Inhibition of c-Jun N-terminal kinase signaling promotes osteoblastic differentiation of periodontal ligament stem cells and induces regeneration of periodontal tissues	Arch Oral Biol	2022	10.1016/j.archoralbio.2021.105323
34896269	A long-lasting guided bone regeneration membrane from sequentially functionalised photoactive atelocollagen	Acta Biomater	2022	10.1016/j.actbio.2021.12.004
34882958	In vivo effectiveness of carbonated calcium-deficient hydroxyapatite-coated activated carbon fiber cloth on bone regeneration	J Biomed Mater Res B Appl Biomater	2022	10.1002/jbm.b.34986
34881047	Biomimetic three-layered membranes comprising (poly)-ε-caprolactone, collagen and mineralized collagen for guided bone regeneration	Regen Biomater	2021	10.1093/rb/rbab065
34873576	Static Magnetic Fields Enhance the Chondrogenesis of Mandibular Bone Marrow Mesenchymal Stem Cells in Coculture Systems	Biomed Res Int	2021	10.1155/2021/9962861
34865322	Silicon-Phosphorus-Nanosheets-Integrated 3D-Printable Hydrogel as a Bioactive and Biodegradable Scaffold for Vascularized Bone Regeneration	Adv Healthc Mater	2022	10.1002/adhm.202101911
34863288	Graphene oxide-modified silk fibroin/nanohydroxyapatite scaffold loaded with urine-derived stem cells for immunomodulation and bone regeneration	Stem Cell Res Ther	2021	10.1186/s13287-021-02634-w
34862928	Metformin-loaded β-TCP/CTS/SBA-15 composite scaffolds promote alveolar bone regeneration in a rat model of periodontitis	J Mater Sci Mater Med	2021	10.1007/s10856-021-06621-8
34862913	Transformation from calcium sulfate to calcium phosphate in biological environment	J Mater Sci Mater Med	2021	10.1007/s10856-021-06622-7
34862395	Local delivery of hydrogel encapsulated vascular endothelial growth factor for the prevention of medication-related osteonecrosis of the jaw	Sci Rep	2021	10.1038/s41598-021-02637-w
34857283	Microfluidic-templating alginate microgels crosslinked by different metal ions as engineered microenvironment to regulate stem cell behavior for osteogenesis	Mater Sci Eng C Mater Biol Appl	2021	10.1016/j.msec.2021.112497
34857282	Physicochemical and biological properties of carboxymethyl chitosan zinc (CMCS-Zn)/α‑calcium sulfate hemihydrate (α-CSH) composites	Mater Sci Eng C Mater Biol Appl	2021	10.1016/j.msec.2021.112496
34853968	Metabolism of Subchondral Bone Tissue in Posttraumatic Osteoarthrosis in Rats	Bull Exp Biol Med	2021	10.1007/s10517-021-05363-5
34853808	Three-dimensional spheroids of dedifferentiated fat cells enhance bone regeneration	Regen Ther	2021	10.1016/j.reth.2021.10.004
34852156	In vivo effect of fluoride combined with amoxicillin on enamel development in rats	J Appl Oral Sci	2021	10.1590/1678-7757-2021-0171
34846853	Tunable and Controlled Release of Cobalt Ions from Metal-Organic Framework Hydrogel Nanocomposites Enhances Bone Regeneration	ACS Appl Mater Interfaces	2021	10.1021/acsami.1c16300
34846650	Exogenous adenosine activates A2A adenosine receptor to inhibit RANKL-induced osteoclastogenesis via AP-1 pathway to facilitate bone repair	Mol Biol Rep	2022	10.1007/s11033-021-07017-1
34842099	The effect of the platelet-rich plasma on osteogenic potential of the periosteum in an animal bone defect model	Jt Dis Relat Surg	2021	10.52312/jdrs.2021.199
34840942	Ellagic acid and hydroxyapatite promote angiogenesis marker in bone defect	J Oral Biol Craniofac Res	2022	10.1016/j.jobcr.2021.11.008
34840768	Osteocalcin biomarker level evaluation on fracture healing with bone defect after stromal vascular fraction application in murine model	Ann Med Surg (Lond)	2021	10.1016/j.amsu.2021.103020
34839539	Human oral mucosa-derived neural crest-like stem cells differentiate into functional osteoprogenitors that contribute to regeneration of critical size calvaria defects	J Periodontal Res	2022	10.1111/jre.12960
34838414	Biomimetic cuttlebone polyvinyl alcohol/carbon nanotubes/hydroxyapatite aerogel scaffolds enhanced bone regeneration	Colloids Surf B Biointerfaces	2022	10.1016/j.colsurfb.2021.112221
34838337	CD271 antibody-functionalized microspheres capable of selective recruitment of reparative endogenous stem cells for in situ bone regeneration	Biomaterials	2022	10.1016/j.biomaterials.2021.121243
34833275	Osteoinductive Moldable and Curable Bone Substitutes Based on Collagen, BMP-2 and Highly Porous Polylactide Granules, or a Mix of HAP/β-TCP	Polymers (Basel)	2021	10.3390/polym13223974
34830292	Enhancement of Bone-Forming Ability on Beta-Tricalcium Phosphate by Modulating Cellular Senescence Mechanisms Using Senolytics	Int J Mol Sci	2021	10.3390/ijms222212415
34830128	Activated Carbon Fiber Cloth/Biomimetic Apatite: A Dual Drug Delivery System	Int J Mol Sci	2021	10.3390/ijms222212247
34829941	Dose-Dependent Effects of a Novel Selective EP(4) Prostaglandin Receptor Agonist on Treatment of Critical Size Femoral Bone Defects in a Rat Model	Biomedicines	2021	10.3390/biomedicines9111712
34827318	Matrix-Bound Zolzoledronate Enhances the Biofilm Colonization of Hydroxyapatite: Effects on Osteonecrosis	Antibiotics (Basel)	2021	10.3390/antibiotics10111380
34823099	Bone marrow mesenchymal stem cell derived exosomal miR-455-5p protects against spinal cord ischemia reperfusion injury	Tissue Cell	2022	10.1016/j.tice.2021.101678
34821591	Novel Histomorphometrical Approach to Evaluate the Integration Pattern and Functionality of Barrier Membranes	Dent J (Basel)	2021	10.3390/dj9110127
34820585	Fabrication of a bio-instructive scaffold conferred with a favorable microenvironment allowing for superior implant osseointegration and accelerated in situ vascularized bone regeneration via type H vessel formation	Bioact Mater	2021	10.1016/j.bioactmat.2021.07.030
34820584	Silicified collagen scaffold induces semaphorin 3A secretion by sensory nerves to improve in-situ bone regeneration	Bioact Mater	2021	10.1016/j.bioactmat.2021.07.016
34819108	Characterization and in vitro assessment of three-dimensional extrusion Mg-Sr codoped SiO(2)-complexed porous microhydroxyapatite whisker scaffolds for biomedical engineering	Biomed Eng Online	2021	10.1186/s12938-021-00953-w
34809478	A Transgenic Rat for Noninvasive Assessment of Chondrogenesis in Vivo	Cartilage	2021	10.1177/19476035211057243
34806738	Characterisation of bone regeneration in 3D printed ductile PCL/PEG/hydroxyapatite scaffolds with high ceramic microparticle concentrations	Biomater Sci	2021	10.1039/d1bm01645h
34804799	PLGA/β-TCP composite scaffold incorporating cucurbitacin B promotes bone regeneration by inducing angiogenesis	J Orthop Translat	2021	10.1016/j.jot.2021.10.002
34804167	Osteoprotective Effect of Enamel Matrix Derivatives on the Regeneration of Mandibular Defects in Experimentally Glucocorticoid-Induced Osteoporosis	Int J Dent	2021	10.1155/2021/8659010
34803305	In situ soft tissue regeneration using periosteal distraction: A preliminary study in the rat calvarial model	Saudi Dent J	2021	10.1016/j.sdentj.2020.06.001
34797950	Regulation of Inflammatory Response and Osteogenesis to Citrate-Based Biomaterials through Incorporation of Alkaline Fragments	Adv Healthc Mater	2022	10.1002/adhm.202101590
34789616	Comparison of the wound-healing efficacy of gelatin sponge dressings and that of artificial dermis using atelocollagen in a rat cranial periosteal defect model	Exp Anim	2022	10.1538/expanim.21-0049
34788807	Mutations of the histone linker H1-4 in neurodevelopmental disorders and functional characterization of neurons expressing C-terminus frameshift mutant H1.4	Hum Mol Genet	2022	10.1093/hmg/ddab321
34787627	Biomimetic and immunomodulatory baicalin-loaded graphene oxide-demineralized bone matrix scaffold for in vivo bone regeneration	J Mater Chem B	2021	10.1039/d1tb00618e
34787255	Evaluation of tissue in repair with natural latex and / or hyaluronic acid in surgical bone defects	Braz Dent J	2021	10.1590/0103-6440202104302
34786723	Periodontal tissue engineering using an apatite/collagen scaffold obtained by a plasma- and precursor-assisted biomimetic process	J Periodontal Res	2022	10.1111/jre.12954
34782666	Refining the mandibular osteoradionecrosis rat model by in vivo longitudinal µCT analysis	Sci Rep	2021	10.1038/s41598-021-01229-y
34779582	A Hierarchical-Structured Mineralized Nanofiber Scaffold with Osteoimmunomodulatory and Osteoinductive Functions for Enhanced Alveolar Bone Regeneration	Adv Healthc Mater	2022	10.1002/adhm.202102236
34777724	Effects of Systemic Propranolol Application on the New Bone Formation in Periimplant Guided Bone Regeneration	J Oral Maxillofac Res	2021	10.5037/jomr.2021.12302
34776000	Bone regeneration in rat calvarial defects using dissociated or spheroid mesenchymal stromal cells in scaffold-hydrogel constructs	Stem Cell Res Ther	2021	10.1186/s13287-021-02642-w
34775038	Histologic and biomechanical evaluation of the thoracolumbar fascia graft for massive rotator cuff tears in a rat model	J Shoulder Elbow Surg	2022	10.1016/j.jse.2021.10.019
34773707	Antioxidant effect of enamel matrix derivative for early phase of periodontal tissue regeneration in diabetes	J Periodontol	2021	10.1002/JPER.21-0413
34753037	Effects of RGD-grafted phosphatidylserine-containing liposomes on the polarization of macrophages and bone tissue regeneration	Biomaterials	2021	10.1016/j.biomaterials.2021.121239
34739982	3D-bioprinted BMSC-laden biomimetic multiphasic scaffolds for efficient repair of osteochondral defects in an osteoarthritic rat model	Biomaterials	2021	10.1016/j.biomaterials.2021.121216
34739722	Treatment of Osteochondral Femoral Head Defect by Human Umbilical Cord Mesenchymal Stem Cell Sheet Transplantation: An Experimental Study in Rats	Adv Exp Med Biol	2021	10.1007/5584_2021_671
34736532	PPARβ/δ accelerates bone regeneration in diabetic mellitus by enhancing AMPK/mTOR pathway-mediated autophagy	Stem Cell Res Ther	2021	10.1186/s13287-021-02628-8
34733764	Simultaneous Treatment of Photobiomodulation and Demineralized Bone Matrix With Adipose-Derived Stem Cells Improve Bone Healing in an osteoporotic bone defect	J Lasers Med Sci	2021	10.34172/jlms.2021.41
34733165	Serum Amyloid A Correlates With the Osteonecrosis of Femoral Head by Affecting Bone Metabolism	Front Pharmacol	2021	10.3389/fphar.2021.767243
34726966	Evaluation of the osteogenic potential of crocin-incorporated collagen scaffold on the bone marrow mesenchymal stem cells	Drug Dev Ind Pharm	2021	10.1080/03639045.2021.2001487
34723682	Clindamycin-loaded titanium prevents implant-related infection through blocking biofilm formation	J Biomater Appl	2022	10.1177/08853282211051183
34723499	In Situ Forming Cellulose Nanofibril-Reinforced Hyaluronic Acid Hydrogel for Cartilage Regeneration	Biomacromolecules	2021	10.1021/acs.biomac.1c01063
34723490	Naringin Improves Osteoblast Mineralization and Bone Healing and Strength through Regulating Estrogen Receptor Alpha-Dependent Alkaline Phosphatase Gene Expression	J Agric Food Chem	2021	10.1021/acs.jafc.1c04353
34716801	Osteogenic differentiation of rat bone mesenchymal stem cells cultured on poly (hydroxybutyrate-co-hydroxyvalerate), poly (ε-caprolactone) scaffolds	J Mater Sci Mater Med	2021	10.1007/s10856-021-06615-6
34710477	A Naringin-loaded gelatin-microsphere/nano-hydroxyapatite/silk fibroin composite scaffold promoted healing of critical-size vertebral defects in ovariectomised rat	Int J Biol Macromol	2021	10.1016/j.ijbiomac.2021.10.036
34709507	TP53-mediated miR-2861 promotes osteogenic differentiation of BMSCs by targeting Smad7	Mol Cell Biochem	2022	10.1007/s11010-021-04276-1
34706765	Three-dimensional printed polylactic acid scaffold integrated with BMP-2 laden hydrogel for precise bone regeneration	Biomater Res	2021	10.1186/s40824-021-00233-7
34704398	Fibroblast growth factor 19 as a countermeasure to muscle and locomotion dysfunctions in experimental cerebral palsy	J Cachexia Sarcopenia Muscle	2021	10.1002/jcsm.12819
34702530	The surface modification of long carbon fiber reinforced polyether ether ketone with bioactive composite hydrogel for effective osteogenicity	Mater Sci Eng C Mater Biol Appl	2021	10.1016/j.msec.2021.112451
34702522	Development of hierarchical porous bioceramic scaffolds with controlled micro/nano surface topography for accelerating bone regeneration	Mater Sci Eng C Mater Biol Appl	2021	10.1016/j.msec.2021.112437
34698324	Enhanced biomineralization of shape memory composite scaffolds from citrate functionalized amorphous calcium phosphate for bone repair	J Mater Chem B	2021	10.1039/d1tb01554k
34684108	The Outcomes of Enamel Matrix Derivative on Periodontal Regeneration under Diabetic Conditions	Medicina (Kaunas)	2021	10.3390/medicina57101071
34681687	The Effects of Photobiomodulation on Bone Defect Repairing in a Diabetic Rat Model	Int J Mol Sci	2021	10.3390/ijms222011026
34680883	PRKG2 Splice Site Variant in Dogo Argentino Dogs with Disproportionate Dwarfism	Genes (Basel)	2021	10.3390/genes12101489
34680604	Zoledronate Bound to Ceramics Increases Ectopic Bone Volume Induced by rhBMP6 Delivered in Autologous Blood Coagulum in Rats	Biomedicines	2021	10.3390/biomedicines9101487
34666588	Evaluation of Inflammatory Response Due to Use of Controlled Release Drug Delivery System of Chitosan Hydrogel Loaded with Buprenorphine and Ketorolac in Rat with Experimental Proximal Tibial Epiphysis Defect	J Invest Surg	2022	10.1080/08941939.2021.1989728
34664129	The W9 peptide inhibits osteoclastogenesis and osteoclast activity by downregulating osteoclast autophagy and promoting osteoclast apoptosis	J Mol Histol	2022	10.1007/s10735-021-10030-0
34663526	Mandibular bone regeneration with autologous adipose-derived mesenchymal stem cells and coralline hydroxyapatite: experimental study in rats	Br J Oral Maxillofac Surg	2021	10.1016/j.bjoms.2021.01.013
34660198	Immobilization of bioactive vascular endothelial growth factor onto Ca-deficient hydroxyapatite-coated Mg by covalent bonding using polydopamine	J Orthop Translat	2021	10.1016/j.jot.2021.06.002
34656163	Combined therapy of platelet-rich plasma and basic fibroblast growth factor using gelatin-hydrogel sheet for rotator cuff healing in rat models	J Orthop Surg Res	2021	10.1186/s13018-021-02771-1
34654817	Damaged brain accelerates bone healing by releasing small extracellular vesicles that target osteoprogenitors	Nat Commun	2021	10.1038/s41467-021-26302-y
34652298	CORR Insights®: The Masquelet Technique: Can Disposable Polypropylene Syringes be an Alternative to Standard PMMA Spacers? A Rat Bone Defect Model	Clin Orthop Relat Res	2021	10.1097/CORR.0000000000002015
34651485	[Performance evaluation of two antigen-extracted xenogeneic ostein and experimental study on repairing skull defects in rats]	Zhongguo Xiu Fu Chong Jian Wai Ke Za Zhi	2021	10.7507/1002-1892.202103177
34647419	Electrospun PCL/MoS(2) Nanofiber Membranes Combined with NIR-Triggered Photothermal Therapy to Accelerate Bone Regeneration	Small	2021	10.1002/smll.202104747
34647005	The spatial form periosteal-bone complex promotes bone regeneration by coordinating macrophage polarization and osteogenic-angiogenic events	Mater Today Bio	2021	10.1016/j.mtbio.2021.100142
34641215	Poly-ε-Caprolactone/Fibrin-Alginate Scaffold: A New Pro-Angiogenic Composite Biomaterial for the Treatment of Bone Defects	Polymers (Basel)	2021	10.3390/polym13193399
34640257	Bone Tissue Regeneration by Collagen Scaffolds with Different Calcium Phosphate Coatings: Amorphous Calcium Phosphate and Low-Crystalline Apatite	Materials (Basel)	2021	10.3390/ma14195860
34637255	Personalized and Defect-Specific Antibiotic-Laden Scaffolds for Periodontal Infection Ablation	ACS Appl Mater Interfaces	2021	10.1021/acsami.1c11787
34634537	Timing of orthodontic tooth movement in bone defects repaired with synthetic scaffolds: A scoping review of animal studies	Arch Oral Biol	2021	10.1016/j.archoralbio.2021.105278
34632693	In vivo evaluation of bone repair guided with biological membrane based on polyhydroxybutyrate and norbixin	J Biomed Mater Res B Appl Biomater	2022	10.1002/jbm.b.34953
34631449	Effects of sclerostin antibody on bone healing	World J Orthop	2021	10.5312/wjo.v12.i9.651
34619279	Poly (l-lactic acid) membrane crosslinked with Genipin for guided bone regeneration	Int J Biol Macromol	2021	10.1016/j.ijbiomac.2021.09.137
34612335	Demineralized and decellularized bone extracellular matrix-incorporated electrospun nanofibrous scaffold for bone regeneration	J Mater Chem B	2021	10.1039/d1tb00895a
34608754	Osteogenic Capability of Vaterite-Coated Nonwoven Polycaprolactone Scaffolds for In Vivo Bone Tissue Regeneration	Macromol Biosci	2021	10.1002/mabi.202100266
34597900	Tonsil-derived mesenchymal stem cells incorporated in reactive oxygen species-releasing hydrogel promote bone formation by increasing the translocation of cell surface GRP78	Biomaterials	2021	10.1016/j.biomaterials.2021.121156
34592398	Mussel-inspired functionalization of electrospun scaffolds with polydopamine-assisted immobilization of mesenchymal stem cells-derived small extracellular vesicles for enhanced bone regeneration	Int J Pharm	2021	10.1016/j.ijpharm.2021.121136
34591421	Experimental substantiation of the use of hydroxyapatite - tricalcium phosphate bioceramics for replacing bone defects after tumor removal	Exp Oncol	2021	10.32471/exp-oncology.2312-8852.vol-43-no-3.16584
34590825	A Three-in-One Strategy: Injectable Biomimetic Porous Hydrogels for Accelerating Bone Regeneration via Shape-Adaptable Scaffolds, Controllable Magnesium Ion Release, and Enhanced Osteogenic Differentiation	Biomacromolecules	2021	10.1021/acs.biomac.1c00842
34587454	3D-Printed Multifunctional Polyetheretherketone Bone Scaffold for Multimodal Treatment of Osteosarcoma and Osteomyelitis	ACS Appl Mater Interfaces	2021	10.1021/acsami.1c10898
34586717	Ultrathin 2D Titanium Carbide MXene (Ti(3) C(2) T(x) ) Nanoflakes Activate WNT/HIF-1α-Mediated Metabolism Reprogramming for Periodontal Regeneration	Adv Healthc Mater	2021	10.1002/adhm.202101215
34586188	The effect of ellagic acid on the repair process of periodontal defects related to experimental periodontitis in rats	J Appl Oral Sci	2021	10.1590/1678-7757-2021-0160
34586154	Ion release behavior of vanadium-doped mesoporous bioactive glass particles and the effect of the released ions on osteogenic differentiation of BMSCs via the FAK/MAPK signaling pathway	J Mater Chem B	2021	10.1039/d1tb01479j
34584641	Histological assessment of the local effect of different concentrations of aminoguanidine hydrochloride on bone healing in rats	Dent Res J (Isfahan)	2021
34578772	3D Printed Multi-Functional Scaffolds Based on Poly(ε-Caprolactone) and Hydroxyapatite Composites	Nanomaterials (Basel)	2021	10.3390/nano11092456
34578024	3D Printing of Collagen/Oligomeric Proanthocyanidin/Oxidized Hyaluronic Acid Composite Scaffolds for Articular Cartilage Repair	Polymers (Basel)	2021	10.3390/polym13183123
34576584	Histological Evaluation of Porous Additive-Manufacturing Titanium Artificial Bone in Rat Calvarial Bone Defects	Materials (Basel)	2021	10.3390/ma14185360
34576544	Multiple Porous Synthetic Bone Graft Comprising EngineeredMicro-Channel for Drug Carrier and Bone Regeneration	Materials (Basel)	2021	10.3390/ma14185320
34575928	Bone Tissue Response to Different Grown Crystal Batches of Octacalcium Phosphate in Rat Long Bone Intramedullary Canal Area	Int J Mol Sci	2021	10.3390/ijms22189770
34571972	Effects of Therapy with Fibrin Glue combined with Mesenchymal Stem Cells (MSCs) on Bone Regeneration: A Systematic Review	Cells	2021	10.3390/cells10092323
34571907	Free Transplantation of a Tissue Engineered Bone Graft into an Irradiated, Critical-Size Femoral Defect in Rats	Cells	2021	10.3390/cells10092256
34567424	Antler stem cells and their potential in wound healing and bone regeneration	World J Stem Cells	2021	10.4252/wjsc.v13.i8.1049
34560945	Chitosan-strontium chondroitin sulfate scaffolds for reconstruction of bone defects in aged rats	Carbohydr Polym	2021	10.1016/j.carbpol.2021.118532
34557310	A pH-response chemotherapy synergistic photothermal therapy for tumor suppression and bone regeneration by mussel-inspired Mg implant	Regen Biomater	2021	10.1093/rb/rbab053
34555453	Evaluating the toxicity of escalating dose of oral picolinic acid in Sprague-Dawley rats	Toxicology	2021	10.1016/j.tox.2021.152960
34552633	Wnt/β-Catenin Pathway Balances Scaffold Degradation and Bone Formation in Tissue-Engineered Laminae	Stem Cells Int	2021	10.1155/2021/8359582
34550936	Intravenous Infusion of Mesenchymal Stem Cells Promotes the Survival of Random Pattern Flaps in Rats	Plast Reconstr Surg	2021	10.1097/PRS.0000000000008327
34549709	[Electrospun PLGA scaffold loaded with osteogenic growth peptide accelerates cranial bone repair in rats]	Nan Fang Yi Ke Da Xue Xue Bao	2021	10.12122/j.issn.1673-4254.2021.08.09
34544058	Controlled co-delivery system of magnesium and lanthanum ions for vascularized bone regeneration	Biomed Mater	2021	10.1088/1748-605X/ac2886
34517437	Differences in platelet-rich plasma composition influence bone healing	J Clin Periodontol	2021	10.1111/jcpe.13546
34516061	The Role of Extracellular Vesicles Secreted From Thermal Stress-Induced Adipose-Derived Stem Cells on Bone Regeneration	J Craniofac Surg	2021	10.1097/SCS.0000000000007901
34511912	Chromium Oxide Nanoparticle Impaired Osteogenesis and Cellular Response to Mechanical Stimulus	Int J Nanomedicine	2021	10.2147/IJN.S317430
34510433	Regeneration of rat periodontium by cementum protein 1-derived peptide	J Periodontal Res	2021	10.1111/jre.12921
34509086	Three-dimensional porous reduced graphene oxide/hydroxyapatite membrane for guided bone regeneration	Colloids Surf B Biointerfaces	2021	10.1016/j.colsurfb.2021.112102
34508721	Silk sericin application increases bone morphogenic protein-2/4 expression via a toll-like receptor-mediated pathway	Int J Biol Macromol	2021	10.1016/j.ijbiomac.2021.09.021
34504262	Rat model of an autologous cancellous bone graft	Sci Rep	2021	10.1038/s41598-021-97573-0
34504247	Amine modification of calcium phosphate by low-pressure plasma for bone regeneration	Sci Rep	2021	10.1038/s41598-021-97460-8
34502394	Comparison of Osteogenic Potentials of Dental Pulp and Bone Marrow Mesenchymal Stem Cells Using the New Cell Transplantation Platform, CellSaic, in a Rat Congenital Cleft-Jaw Model	Int J Mol Sci	2021	10.3390/ijms22179478
34500260	Three-dimensional radiographic and histological tracking of rat mandibular defect repair after inferior alveolar nerve axotomy	Arch Oral Biol	2021	10.1016/j.archoralbio.2021.105252
34497824	Hydroxyapatite From the Skull of Tuna (Thunnus obesus) Head Combined With Chitosan to Restore Locomotive Function After Spinal Cord Injury	Front Nutr	2021	10.3389/fnut.2021.734498
34497690	A survey on osteogenic effect of collagen-membrane derived from Rutilus kutum swim bladder in rat calvaria	Dent Res J (Isfahan)	2021
34494055	Superparamagnetic core-shell electrospun scaffolds with sustained release of IONPs facilitating in vitro and in vivo bone regeneration	J Mater Chem B	2021	10.1039/d1tb01261d
34492230	The Effect of Mechanical Vibration on Osteogenesis of Periodontal Ligament Stem Cells	J Endod	2021	10.1016/j.joen.2021.08.014
34486387	Metformin Rescues the Impaired Osteogenesis Differentiation Ability of Rat Adipose-Derived Stem Cells in High Glucose by Activating Autophagy	Stem Cells Dev	2021	10.1089/scd.2021.0181
34486329	Salvia officinalis Extract and 17β-Estradiol Suppresses Ovariectomy Induced Osteoporosis in Female Rats	Pak J Biol Sci	2021	10.3923/pjbs.2021.434.444
34484590	Bone formation with functionalized 3D printed poly-ε-caprolactone scaffold with plasma-rich-fibrin implanted in critical-sized calvaria defect of rat	J Dent Sci	2021	10.1016/j.jds.2021.01.015
34484585	Real-time assessment of guided bone regeneration in critical size mandibular bone defects in rats using collagen membranes with adjunct fibroblast growth factor-2	J Dent Sci	2021	10.1016/j.jds.2021.03.008
34479166	Cadmium exposure induces osteoporosis through cellular senescence, associated with activation of NF-κB pathway and mitochondrial dysfunction	Environ Pollut	2021	10.1016/j.envpol.2021.118043
34474906	Matrix stiffness regulates bone repair by modulating 12-lipoxygenase-mediated early inflammation	Mater Sci Eng C Mater Biol Appl	2021	10.1016/j.msec.2021.112359
34474897	The fabrication of a highly efficient hydrogel based on a functionalized double network loaded with magnesium ion and BMP2 for bone defect synergistic treatment	Mater Sci Eng C Mater Biol Appl	2021	10.1016/j.msec.2021.112347
34474179	Precise in-situ release of microRNA from an injectable hydrogel induces bone regeneration	Acta Biomater	2021	10.1016/j.actbio.2021.08.041
34472855	Polydopamine-Coated Poly(l-lactide) Nanofibers with Controlled Release of VEGF and BMP-2 as a Regenerative Periosteum	ACS Biomater Sci Eng	2021	10.1021/acsbiomaterials.1c00246
34466730	Cerium oxide nanoparticles loaded nanofibrous membranes promote bone regeneration for periodontal tissue engineering	Bioact Mater	2021	10.1016/j.bioactmat.2021.05.037
34464450	Application of a BMP2-binding heparan sulphate to promote periodontal regeneration	Eur Cell Mater	2021	10.22203/eCM.v042a10
34461288	High glucose mediates the ChREBP/p300 transcriptional complex to activate proapoptotic genes Puma and BAX and contributes to intervertebral disc degeneration	Bone	2021	10.1016/j.bone.2021.116164
34455721	Fuscoside Attenuates Bone Loss in Bone Defects by Regulating The Rankl/Nlrp3/Opg Pathway in Rats	Cell J	2021	10.22074/cellj.2021.7736
34453745	Osteopontin induces osteogenic differentiation by human periodontal ligament cells via calcium binding domain-ALK-1 interaction	J Periodontol	2022	10.1002/JPER.21-0184
34453621	In vitro and in vivo biological performance of hydroxyapatite from fish waste	J Mater Sci Mater Med	2021	10.1007/s10856-021-06591-x
34452102	Chronic Kidney Disease-Induced Arterial Media Calcification in Rats Prevented by Tissue Non-Specific Alkaline Phosphatase Substrate Supplementation Rather Than Inhibition of the Enzyme	Pharmaceutics	2021	10.3390/pharmaceutics13081138
34450254	Bi-directional gene activation and repression promote ASC differentiation and enhance bone healing in osteoporotic rats	Mol Ther	2022	10.1016/j.ymthe.2021.08.024
34445788	Bone Fracture-Treatment Method: Fixing 3D-Printed Polycaprolactone Scaffolds with Hydrogel Type Bone-Derived Extracellular Matrix and β-Tricalcium Phosphate as an Osteogenic Promoter	Int J Mol Sci	2021	10.3390/ijms22169084
34445482	First Experimental Study of the Influence of Extracellular Vesicles Derived from Multipotent Stromal Cells on Osseointegration of Dental Implants	Int J Mol Sci	2021	10.3390/ijms22168774
34442986	Preliminary Animal Study on Bone Formation Ability of Commercialized Particle-Type Bone Graft with Increased Operability by Hydrogel	Materials (Basel)	2021	10.3390/ma14164464
34440827	Systemic Administration of PTH Supports Vascularization in Segmental Bone Defects Filled with Ceramic-Based Bone Graft Substitute	Cells	2021	10.3390/cells10082058
34440219	Treatment of Critical-Size Femoral Bone Defects with Chitosan Scaffolds Produced by a Novel Process from Textile Engineering	Biomedicines	2021	10.3390/biomedicines9081015
34437807	Rat Calvarial Bone Regeneration by 3D-Printed β-Tricalcium Phosphate Incorporating MicroRNA-200c	ACS Biomater Sci Eng	2021	10.1021/acsbiomaterials.0c01756
34436369	Adipose-Derived Stromal Cells and Mineralized Extracellular Matrix Delivery by a Human Decellularized Amniotic Membrane in Periodontal Tissue Engineering	Membranes (Basel)	2021	10.3390/membranes11080606
34430760	Porous tantalum structure integrated on Ti6Al4V base by Laser Powder Bed Fusion for enhanced bony-ingrowth implants: In vitro and in vivo validation	Bioact Mater	2021	10.1016/j.bioactmat.2021.05.025
34429602	Nanohydroxyapatite, Nanosilicate-Reinforced Injectable, and Biomimetic Gelatin-Methacryloyl Hydrogel for Bone Tissue Engineering	Int J Nanomedicine	2021	10.2147/IJN.S321387
34425239	Biochemical and X-ray micro-computed tomographic analyses of critical size bone defects grafted with autogenous bone and mercerized bacterial cellulose membranes salified with alendronate	J Oral Biosci	2021	10.1016/j.job.2021.08.002
34424398	Retraction Note to: Mesenchymal stem cells seeded onto tissue-engineered osteoinductive scaffolds enhance the healing process of critical-sized radial bone defects in rat	Cell Tissue Res	2021	10.1007/s00441-021-03520-w
34421475	Intra-Operative Bioprinting of Hard, Soft, and Hard/Soft Composite Tissues for Craniomaxillofacial Reconstruction	Adv Funct Mater	2021	10.1002/adfm.202010858
34416564	The polypeptide OP3-4 induced osteogenic differentiation of bone marrow mesenchymal stem cells via protein kinase B/glycogen synthase kinase 3β/β-catenin pathway and promoted mandibular defect bone regeneration	Arch Oral Biol	2021	10.1016/j.archoralbio.2021.105243
34410127	Synthesis and Evaluation of Galloyl Conjugates of Flavanones as BMP-2 Upregulators with Promising Bone Anabolic and Fracture Healing Properties	J Med Chem	2021	10.1021/acs.jmedchem.1c00112
34410006	Retraction Statement: Release of CXCL12 From Apoptotic Skeletal Cells Contributes to Bone Growth Defects Following Dexamethasone Therapy in Rats	J Bone Miner Res	2021	10.1002/jbmr.4425
34408132	Construction of hollow polydopamine nanoparticle based drug sustainable release system and its application in bone regeneration	Int J Oral Sci	2021	10.1038/s41368-021-00132-6
34406150	The Masquelet Technique: Can Disposable Polypropylene Syringes be an Alternative to Standard PMMA Spacers? A Rat Bone Defect Model	Clin Orthop Relat Res	2021	10.1097/CORR.0000000000001939
34404409	An in situ tissue engineering scaffold with growth factors combining angiogenesis and osteoimmunomodulatory functions for advanced periodontal bone regeneration	J Nanobiotechnology	2021	10.1186/s12951-021-00992-4
34396718	3D Printed Wesselsite Nanosheets Functionalized Scaffold Facilitates NIR-II Photothermal Therapy and Vascularized Bone Regeneration	Adv Sci (Weinh)	2021	10.1002/advs.202100894
34396715	Nutrient Element Decorated Polyetheretherketone Implants Steer Mitochondrial Dynamics for Boosted Diabetic Osseointegration	Adv Sci (Weinh)	2021	10.1002/advs.202101778
34394955	Gelatin methacrylate hydrogel scaffold carrying resveratrol-loaded solid lipid nanoparticles for enhancement of osteogenic differentiation of BMSCs and effective bone regeneration	Regen Biomater	2021	10.1093/rb/rbab044
34387944	Generation of bone grafts using cryopreserved mesenchymal stromal cells and macroporous collagen-nanohydroxyapatite cryogels	J Biomed Mater Res B Appl Biomater	2022	10.1002/jbm.b.34927
34387533	Efficacy and safety of a novel hemostatic material, BoneStat, compared with Ostene and Bone Wax in a rat calvarial defect model	Int J Artif Organs	2021	10.1177/03913988211021428
34382634	Ba/Mg co-doped hydroxyapatite/PLGA composites enhance X-ray imaging and bone defect regeneration	J Mater Chem B	2021	10.1039/d1tb01080h
34371877	Supplementation of Morin Restores the Altered Bone Histomorphometry in Hyperglycemic Rodents via Regulation of Insulin/IGF-1 Signaling	Nutrients	2021	10.3390/nu13072365
34370100	Texturized P(VDF-TrFE)/BT membrane enhances bone neoformation in calvaria defects regardless of the association with photobiomodulation therapy in ovariectomized rats	Clin Oral Investig	2022	10.1007/s00784-021-04089-y
34367304	Application of Implantable Polylactic-Co-Glycolic Acid Microcapsule in Repairing Alveolar Bone Defects	Evid Based Complement Alternat Med	2021	10.1155/2021/5580785
34362466	Implanted subcutaneous versus intraperitoneal bioscaffold seeded with hepatocyte-like cells: functional evaluation	Stem Cell Res Ther	2021	10.1186/s13287-021-02531-2
34358603	Chondro-inductive hyaluronic acid/chitosan coacervate-based scaffolds for cartilage tissue engineering	Int J Biol Macromol	2021	10.1016/j.ijbiomac.2021.07.176
34357232	Fabrication of Stromal Cell-Derived Factor-1 Contained in Gelatin/Hyaluronate Copolymer Mixed with Hydroxyapatite for Use in Traumatic Bone Defects	Micromachines (Basel)	2021	10.3390/mi12070822
34355787	Evaluation of the effects of Ankaferd hemostat application on bone regeneration in rats with calvarial defects: histochemical, immunohistochemical and scintigraphic study	Folia Morphol (Warsz)	2021	10.5603/FM.a2021.0074
34350724	Hierarchical Nanostructured Electrospun Membrane with Periosteum-Mimic Microenvironment for Enhanced Bone Regeneration	Adv Healthc Mater	2021	10.1002/adhm.202101195
34350160	Bilayer Membrane Composed of Mineralized Collagen and Chitosan Cast Film Coated With Berberine-Loaded PCL/PVP Electrospun Nanofiber Promotes Bone Regeneration	Front Bioeng Biotechnol	2021	10.3389/fbioe.2021.684335
34346474	Calcium phosphate bone cement with enhanced physicochemical properties via in situ formation of an interpenetrating network	J Mater Chem B	2021	10.1039/d1tb00867f
34345951	The extract of concentrated growth factor enhances osteogenic activity of osteoblast through PI3K/AKT pathway and promotes bone regeneration in vivo	Int J Implant Dent	2021	10.1186/s40729-021-00357-4
34345576	Ceramic composite with gentamicin decreases persistent infection and increases bone formation in a rat model of debrided osteomyelitis	J Bone Jt Infect	2021	10.5194/jbji-6-283-2021
34344483	Comparison of demineralized bone matrix and hydroxyapatite as carriers of Escherichia coli recombinant human BMP-2	Biomater Res	2021	10.1186/s40824-021-00225-7
34338560	Facile surface functional polyetheretherketone with antibacterial and immunoregulatory activities for enhanced regeneration toward bacterium-infected bone destruction	Drug Deliv	2021	10.1080/10717544.2021.1960924
34336912	A New Precision Minimally Invasive Method of Glial Scar Simulation in the Rat Spinal Cord Using Cryoapplication	Front Surg	2021	10.3389/fsurg.2021.607551
34336609	Repair of rat cranial bone defect by using amniotic fluid-derived mesenchymal stem cells in polycaprolactone fibrous scaffolds and platelet-rich plasma	Bioimpacts	2021	10.34172/bi.2021.28
34325336	Immunopolarization-regulated 3D printed-electrospun fibrous scaffolds for bone regeneration	Biomaterials	2021	10.1016/j.biomaterials.2021.121037
34320475	Bone regeneration using Wollastonite/β-TCP scaffolds implants in critical bone defect in rat calvaria	Biomed Phys Eng Express	2021	10.1088/2057-1976/ac1878
34314063	Probing the role of methyl methacrylate release from spacer materials in induced membrane bone healing	J Orthop Res	2022	10.1002/jor.25147
34309189	The optimization of pepsin processing time to balance the mechanical and biological properties of xenogeneic bone	J Biomed Mater Res B Appl Biomater	2022	10.1002/jbm.b.34916
34308601	[Study on the gelatin methacryloyl composite scaffold with exogenous transforming growth factor β (1) to promote the repair of skull defects]	Zhongguo Xiu Fu Chong Jian Wai Ke Za Zhi	2021	10.7507/1002-1892.202102008
34307346	A Composite Lactide-Mineral 3D-Printed Scaffold for Bone Repair and Regeneration	Front Cell Dev Biol	2021	10.3389/fcell.2021.654518
34303371	Cobalt-doped bioceramic scaffolds fabricated by 3D printing show enhanced osteogenic and angiogenic properties for bone repair	Biomed Eng Online	2021	10.1186/s12938-021-00907-2
34302696	The Combination of Concentrated Growth Factor and Adipose-Derived Stem Cell Sheet Repairs Skull Defects in Rats	Tissue Eng Regen Med	2021	10.1007/s13770-021-00371-y
34300827	Human Olfactory Mucosa Stem Cells Delivery Using a Collagen Hydrogel: As a Potential Candidate for Bone Tissue Engineering	Materials (Basel)	2021	10.3390/ma14143909
34299274	In Vitro and In Vivo Characterization of PLLA-316L Stainless Steel Electromechanical Devices for Bone Tissue Engineering-A Preliminary Study	Int J Mol Sci	2021	10.3390/ijms22147655
34298444	Dual actions of osteoclastic-inhibition and osteogenic-stimulation through strontium-releasing bioactive nanoscale cement imply biomaterial-enabled osteoporosis therapy	Biomaterials	2021	10.1016/j.biomaterials.2021.121025
34297530	Whitlockite-Enabled Hydrogel for Craniofacial Bone Regeneration	ACS Appl Mater Interfaces	2021	10.1021/acsami.1c07453
34294121	EGFL6 regulates angiogenesis and osteogenesis in distraction osteogenesis via Wnt/β-catenin signaling	Stem Cell Res Ther	2021	10.1186/s13287-021-02487-3
34287608	Comparison of two different biomaterials in the bone regeneration (15, 30 and 60 days) of critical defects in rats	Acta Cir Bras	2021	10.1590/ACB360605
34285696	Heme Oxygenase-1-Modified Bone Marrow Mesenchymal Stem Cells Combined with Normothermic Machine Perfusion Repairs Bile Duct Injury in a Rat Model of DCD Liver Transplantation via Activation of Peribiliary Glands through the Wnt Pathway	Stem Cells Int	2021	10.1155/2021/9935370
34281215	Antiepileptic Stiripentol May Influence Bones	Int J Mol Sci	2021	10.3390/ijms22137162
34280821	Injectable catalyst-free "click" organic-inorganic nanohybrid (click-ON) cement for minimally invasive in vivo bone repair	Biomaterials	2021	10.1016/j.biomaterials.2021.121014
34260195	Chimeric Peptides Quickly Modify the Surface of Personalized 3D Printing Titanium Implants to Promote Osseointegration	ACS Appl Mater Interfaces	2021	10.1021/acsami.1c11207
34260157	Manufacture and preliminary evaluation of acellular tooth roots as allografts for alveolar ridge augmentation	J Biomed Mater Res A	2022	10.1002/jbm.a.37270
34259788	Effect of S53P4 bioactive glass and low-level laser therapy on calvarial bone repair in rats submitted to zoledronic acid therapy	Acta Cir Bras	2021	10.1590/ACB360603
34256779	Bone mesenchymal stem cells stimulation by magnetic nanoparticles and a static magnetic field: release of exosomal miR-1260a improves osteogenesis and angiogenesis	J Nanobiotechnology	2021	10.1186/s12951-021-00958-6
34252271	Periosteum-Mimicking Tissue-Engineered Composite for Treating Periosteum Damage in Critical-Sized Bone Defects	Biomacromolecules	2021	10.1021/acs.biomac.1c00319
34250925	Self-swelling tissue expander for soft tissue reconstruction in the craniofacial region: An in vitro and in vivo evaluation	Biomed Mater Eng	2022	10.3233/BME-211224
34247649	Sustained zinc release in cooperation with CaP scaffold promoted bone regeneration via directing stem cell fate and triggering a pro-healing immune stimuli	J Nanobiotechnology	2021	10.1186/s12951-021-00956-8
34247477	3D-Printing Biodegradable PU/PAAM/Gel Hydrogel Scaffold with High Flexibility and Self-Adaptibility to Irregular Defects for Nonload-Bearing Bone Regeneration	Bioconjug Chem	2021	10.1021/acs.bioconjchem.1c00322
34236062	3D printing of Cu-doped bioactive glass composite scaffolds promotes bone regeneration through activating the HIF-1α and TNF-α pathway of hUVECs	Biomater Sci	2021	10.1039/d1bm00870f
34233721	Schwann cells promote prevascularization and osteogenesis of tissue-engineered bone via bone marrow mesenchymal stem cell-derived endothelial cells	Stem Cell Res Ther	2021	10.1186/s13287-021-02433-3
34230542	Bioengineered 3D nanocomposite based on gold nanoparticles and gelatin nanofibers for bone regeneration: in vitro and in vivo study	Sci Rep	2021	10.1038/s41598-021-93367-6
34229311	Solution blow spinning of PLLA/hydroxyapatite composite scaffolds for bone tissue engineering	Biomed Mater	2021	10.1088/1748-605X/ac11ca
34227792	Mussel-Inspired Bisphosphonated Injectable Nanocomposite Hydrogels with Adhesive, Self-Healing, and Osteogenic Properties for Bone Regeneration	ACS Appl Mater Interfaces	2021	10.1021/acsami.1c06058
34226523	Methyltransferase-like protein 7A (METTL7A) promotes cell survival and osteogenic differentiation under metabolic stress	Cell Death Discov	2021	10.1038/s41420-021-00555-4
34225891	Evaluation of the optimal dosage of BMP-9 through the comparison of bone regeneration induced by BMP-9 versus BMP-2 using an injectable microparticle embedded thermosensitive polymeric carrier in a rat cranial defect model	Mater Sci Eng C Mater Biol Appl	2021	10.1016/j.msec.2021.112252
34225859	Osteoformation potential of an allogenic partially demineralized bone matrix in critical-size defects in the rat calvarium	Mater Sci Eng C Mater Biol Appl	2021	10.1016/j.msec.2021.112207
34223587	3D printed polycaprolactone/beta-tricalcium phosphate/magnesium peroxide oxygen releasing scaffold enhances osteogenesis and implanted BMSCs survival in repairing the large bone defect	J Mater Chem B	2021	10.1039/d1tb00178g
34220225	Analysis of RAS gene mutations in cytogenetically normal de novo acute myeloid leukemia patients reveals some novel alterations	Saudi J Biol Sci	2021	10.1016/j.sjbs.2021.04.089
34211732	Repair calvarial defect of osteoporotic rats by berberine functionalized porous calcium phosphate scaffold	Regen Biomater	2021	10.1093/rb/rbab022
34207309	Paracrine Kynurenic Pathway Activation in the Bone of Young Uremic Rats Can Antagonize Anabolic Effects of PTH on Bone Turnover and Strength through the Disruption of PTH-Dependent Molecular Signaling	Int J Mol Sci	2021	10.3390/ijms22126563
34202501	Bone Morphogenetic Proteins, Carriers, and Animal Models in the Development of Novel Bone Regenerative Therapies	Materials (Basel)	2021	10.3390/ma14133513
34202317	Osteoconductive Properties of a Volume-Stable Collagen Matrix in Rat Calvaria Defects: A Pilot Study	Biomedicines	2021	10.3390/biomedicines9070732
34202189	Mandible Biomechanics and Continuously Erupting Teeth: A New Defect Model for Studying Load-Bearing Biomaterials	Biomedicines	2021	10.3390/biomedicines9070730
34194187	Evaluation of the regenerative potential of decellularized skeletal muscle seeded with mesenchymal stromal cells in critical-sized bone defect of rat models	Saudi Dent J	2021	10.1016/j.sdentj.2021.03.006
34191473	eIF2α-ATF4 Pathway Activated by a Change in the Calcium Environment Participates in BCP-Mediated Bone Regeneration	ACS Biomater Sci Eng	2021	10.1021/acsbiomaterials.0c01802
34189659	Selenium-modified calcium phosphate cement can accelerate bone regeneration of osteoporotic bone defect	J Bone Miner Metab	2021	10.1007/s00774-021-01240-3
34188470	Facilitated and Controlled Strontium Ranelate Delivery Using GCS-HA Nanocarriers Embedded into PEGDA Coupled with Decortication Driven Spinal Regeneration	Int J Nanomedicine	2021	10.2147/IJN.S274461
34186235	Biodegradable magnesium combined with distraction osteogenesis synergistically stimulates bone tissue regeneration via CGRP-FAK-VEGF signaling axis	Biomaterials	2021	10.1016/j.biomaterials.2021.120984
34178953	Fabrication and Characterization of Collagen/PVA Dual-Layer Membranes for Periodontal Bone Regeneration	Front Bioeng Biotechnol	2021	10.3389/fbioe.2021.630977
34173709	Antibacterial, conductive, and osteocompatible polyorganophosphazene microscaffolds for the repair of infectious calvarial defect	J Biomed Mater Res A	2021	10.1002/jbm.a.37252
34173310	Tissue Fluid Triggered Enzyme Polymerization for Ultrafast Gelation and Cartilage Repair	Angew Chem Int Ed Engl	2021	10.1002/anie.202107789
34169375	The effectiveness of hydroxyapatite-beta tricalcium phosphate incorporated into stem cells from human exfoliated deciduous teeth for reconstruction of rat calvarial bone defects	Clin Oral Investig	2022	10.1007/s00784-021-04038-9
34165776	Validation of the Osteomyelitis Induced by Methicillin-Resistant Staphylococcus aureus (MRSA) on Rat Model with Calvaria Defect	Tissue Eng Regen Med	2021	10.1007/s13770-021-00340-5
34149403	Exploring the Mechanism of Total Flavonoids of Drynariae Rhizoma to Improve Large Bone Defects by Network Pharmacology and Experimental Assessment	Front Pharmacol	2021	10.3389/fphar.2021.603734
34147719	CRISPR activation of long non-coding RNA DANCR promotes bone regeneration	Biomaterials	2021	10.1016/j.biomaterials.2021.120965
34141108	Immunomodulatory effect of dimethyloxallyl glycine/nanosilicates-loaded fibrous structure on periodontal bone remodeling	J Dent Sci	2021	10.1016/j.jds.2020.10.008
34139739	Collagen Nanofilm-Coated Partially Deproteinized Bone Combined With Bone Mesenchymal Stem Cells for Rat Femoral Defect Repair by Bone Tissue Engineering	Ann Plast Surg	2021	10.1097/SAP.0000000000002905
34139000	Strontium-calcium phosphate hybrid cement with enhanced osteogenic and angiogenic properties for vascularised bone regeneration	J Mater Chem B	2021	10.1039/d1tb00439e
34134765	MSC-derived small extracellular vesicles overexpressing miR-20a promoted the osteointegration of porous titanium alloy by enhancing osteogenesis via targeting BAMBI	Stem Cell Res Ther	2021	10.1186/s13287-021-02303-y
34129957	Effects of nanocrystalline hydroxyapatite concentration and skeletal site on bone and cartilage formation in rats	Acta Biomater	2021	10.1016/j.actbio.2021.05.056
34124847	Effect of Local Delivery of Vancomycin and Tobramycin on Bone Regeneration	Orthop Surg	2021	10.1111/os.13020
34122101	Total Flavonoids of Rhizoma Drynariae Promotes Differentiation of Osteoblasts and Growth of Bone Graft in Induced Membrane Partly by Activating Wnt/β-Catenin Signaling Pathway	Front Pharmacol	2021	10.3389/fphar.2021.675470
34117838	Regenerating Critical Size Rat Segmental Bone Defects with a Self-Healing Hybrid Nanocomposite Hydrogel: Effect of Bone Condition and BMP-2 Incorporation	Macromol Biosci	2021	10.1002/mabi.202100088
34112245	Human endometrium-derived stem cell improves cardiac function after myocardial ischemic injury by enhancing angiogenesis and myocardial metabolism	Stem Cell Res Ther	2021	10.1186/s13287-021-02423-5
34111644	Rat perichondrium transplanted to articular cartilage defects forms articular-like, hyaline cartilage	Bone	2021	10.1016/j.bone.2021.116035
34104195	Bovine Hydroxyapatite-Based Bone Scaffold with Gentamicin Accelerates Vascularization and Remodeling of Bone Defect	Int J Biomater	2021	10.1155/2021/5560891
34104115	Mutual chemical effect of autograft and octacalcium phosphate implantation on enhancing intramembranous bone regeneration	Sci Technol Adv Mater	2021	10.1080/14686996.2021.1916378
34099038	Exosomes from miRNA-378-modified adipose-derived stem cells prevent glucocorticoid-induced osteonecrosis of the femoral head by enhancing angiogenesis and osteogenesis via targeting miR-378 negatively regulated suppressor of fused (Sufu)	Stem Cell Res Ther	2021	10.1186/s13287-021-02390-x
34095987	Osteoconductive properties of upside-down bilayer collagen membranes in rat calvarial defects	Int J Implant Dent	2021	10.1186/s40729-021-00333-y
34095661	Cyclic Adenosine Monophosphate-Enhanced Calvarial Regeneration by Bone Marrow-Derived Mesenchymal Stem Cells on a Hydroxyapatite/Gelatin Scaffold	ACS Omega	2021	10.1021/acsomega.1c00881
34095630	Fullerol-hydrogel microfluidic spheres for in situ redox regulation of stem cell fate and refractory bone healing	Bioact Mater	2021	10.1016/j.bioactmat.2021.05.024
34093849	Bi-directional regulation functions of lanthanum-substituted layered double hydroxide nanohybrid scaffolds via activating osteogenesis and inhibiting osteoclastogenesis for osteoporotic bone regeneration	Theranostics	2021	10.7150/thno.56607
34091742	Long-term pretreatment with alendronate inhibits calvarial defect healing in an osteoporotic rat model	J Bone Miner Metab	2021	10.1007/s00774-021-01235-0
34091462	Safety and Gadolinium Distribution of the New High-Relaxivity Gadolinium Chelate Gadopiclenol in a Rat Model of Severe Renal Failure	Invest Radiol	2021	10.1097/RLI.0000000000000793
34088465	Punch shear test for quantitative evaluation of bone defect repair in Wistar rat tibia	Injury	2021	10.1016/j.injury.2021.02.015
34086016	Gene activated scaffolds incorporating star-shaped polypeptide-pDNA nanomedicines accelerate bone tissue regeneration in vivo	Biomater Sci	2021	10.1039/d1bm00094b
34083570	Decompression effects on bone healing in rat mandible osteomyelitis	Sci Rep	2021	10.1038/s41598-021-91104-7
34082986	Polyelectrolyte multilayer composite coating on 316 L stainless steel for controlled release of dual growth factors accelerating restoration of bone defects	Mater Sci Eng C Mater Biol Appl	2021	10.1016/j.msec.2021.112187
34082982	Controlled delivery of bone morphogenic protein-2-related peptide from mineralised extracellular matrix-based scaffold induces bone regeneration	Mater Sci Eng C Mater Biol Appl	2021	10.1016/j.msec.2021.112182
34082974	A three-dimensional-printed SPION/PLGA scaffold for enhanced palate-bone regeneration and concurrent alteration of the oral microbiota in rats	Mater Sci Eng C Mater Biol Appl	2021	10.1016/j.msec.2021.112173
34082097	Topological structure of electrospun membrane regulates immune response, angiogenesis and bone regeneration	Acta Biomater	2021	10.1016/j.actbio.2021.05.042
34081701	CSF1R-dependent macrophages control postnatal somatic growth and organ maturation	PLoS Genet	2021	10.1371/journal.pgen.1009605
34078912	Preclinical assessment on neuronal regeneration in the injury-related microenvironment of graphene-based scaffolds	NPJ Regen Med	2021	10.1038/s41536-021-00142-2
34077913	Preparation and osteogenic properties of nanocomposite hydrogel beads loaded with nanometric bioactive glass particles	Biomed Mater	2021	10.1088/1748-605X/ac0764
34073482	Repair of Critical Size Bone Defects Using Synthetic Hydroxyapatite or Xenograft with or without the Bone Marrow Mononuclear Fraction: A Histomorphometric and Immunohistochemical Study in Rat Calvaria	Materials (Basel)	2021	10.3390/ma14112854
34072351	Healing of Experimental Periodontal Defects Following Treatment with Fibroblast Growth Factor-2 and Deproteinized Bovine Bone Mineral	Biomolecules	2021	10.3390/biom11060805
34069404	Fibrous Demineralized Bone Matrix (DBM) Improves Bone Marrow Mononuclear Cell (BMC)-Supported Bone Healing in Large Femoral Bone Defects in Rats	Cells	2021	10.3390/cells10051249
34068558	Bioactive Regeneration Potential of the Newly Developed Uncalcined/Unsintered Hydroxyapatite and Poly-l-Lactide-Co-Glycolide Biomaterial in Maxillofacial Reconstructive Surgery: An In Vivo Preliminary Study	Materials (Basel)	2021	10.3390/ma14092461
34065081	Endochondral Ossification Induced by Cell Transplantation of Endothelial Cells and Bone Marrow Stromal Cells with Copolymer Scaffold Using a Rat Calvarial Defect Model	Polymers (Basel)	2021	10.3390/polym13091521
34063709	Bone Regeneration Using PEVAV/β-Tricalcium Phosphate Composite Scaffolds in Standardized Calvarial Defects: Micro-Computed Tomographic Experiment in Rats	Materials (Basel)	2021	10.3390/ma14092384
34062885	In Vivo Analysis of the Biocompatibility and Bone Healing Capacity of a Novel Bone Grafting Material Combined with Hyaluronic Acid	Int J Mol Sci	2021	10.3390/ijms22094818
34055992	Comparison of Vascular Morphometry in Jawbones and Long Bones: Micro-CT Study in a Rat Model Treated with Zoledronic Acid	Biomed Res Int	2021	10.1155/2021/6651318
34055540	Effects of Long-Term Methotrexate, Infliximab, and Tocilizumab Administration on Bone Microarchitecture and Tendon Morphology in Healthy Wistar Rats	Cureus	2021	10.7759/cureus.14696
34052273	Chitin-hydroxyapatite-collagen composite scaffolds for bone regeneration	Int J Biol Macromol	2021	10.1016/j.ijbiomac.2021.05.019
34050835	Comparative Morphological Study of the Formation of Reparative Regenerate during Skin Wound Healing in Rats under the Effect of Drugs and Bone Marrow	Bull Exp Biol Med	2021	10.1007/s10517-021-05185-5
34049703	The effect of aging on the bone healing properties of blood plasma	Injury	2021	10.1016/j.injury.2021.05.001
34047890	Bone morphogenetic protein 2-induced cellular chemotaxis drives tissue patterning during critical-sized bone defect healing: an in silico study	Biomech Model Mechanobiol	2021	10.1007/s10237-021-01466-0
34046787	The Possibility of Using Bioprostheses for Autoplasty of Skull Bone Defects (an Experimental Study)	Bull Exp Biol Med	2021	10.1007/s10517-021-05181-9
34040373	Performance of Nano-Hydroxyapatite/Beta-Tricalcium Phosphate and Xenogenic Hydroxyapatite on Bone Regeneration in Rat Calvarial Defects: Histomorphometric, Immunohistochemical and Ultrastructural Analysis	Int J Nanomedicine	2021	10.2147/IJN.S301470
34038225	Improved osteogenesis in rat femur segmental defects treated with human allograft and zinc adjuvants	Exp Biol Med (Maywood)	2021	10.1177/15353702211019008
34038031	In vivo effectiveness of hybrid membranes with osteogenic growth peptide for bone regeneration	J Tissue Eng Regen Med	2021	10.1002/term.3226
34033969	Involvement of distant octacalcium phosphate scaffolds in enhancing early differentiation of osteocytes during bone regeneration	Acta Biomater	2021	10.1016/j.actbio.2021.05.017
34027572	The effect of nano-hydroxyapatite/chitosan scaffolds on rat calvarial defects for bone regeneration	Int J Implant Dent	2021	10.1186/s40729-021-00327-w
34027098	Non-invasive in vivo monitoring of transplanted stem cells in 3D-bioprinted constructs using near-infrared fluorescent imaging	Bioeng Transl Med	2021	10.1002/btm2.10216
34019618	A hierarchical scaffold with a highly pore-interconnective 3D printed PLGA/n-HA framework and an extracellular matrix like gelatin network filler for bone regeneration	J Mater Chem B	2021	10.1039/d1tb00662b
34018305	Regional gene therapy for bone healing using a 3D printed scaffold in a rat femoral defect model	J Biomed Mater Res A	2021	10.1002/jbm.a.37217
34016181	Strontium ranelate promotes chondrogenesis through inhibition of the Wnt/β-catenin pathway	Stem Cell Res Ther	2021	10.1186/s13287-021-02372-z
34014040	Injectable Affinity and Remote Magnetothermal Effects of Bi-Based Alloy for Long-Term Bone Defect Repair and Analgesia	Adv Sci (Weinh)	2021	10.1002/advs.202100719
34012955	Cathelicidin LL37 Promotes Osteogenic Differentiation in vitro and Bone Regeneration in vivo	Front Bioeng Biotechnol	2021	10.3389/fbioe.2021.638494
34008329	Electrical therapies act on the Ca(2+) /CaM signaling pathway to enhance bone regeneration with bioactive glass [S53P4] and allogeneic grafts	J Biomed Mater Res B Appl Biomater	2021	10.1002/jbm.b.34858
33999955	Sustained release of ancillary amounts of testosterone and alendronate from PLGA coated pericard membranes and implants to improve bone healing	PLoS One	2021	10.1371/journal.pone.0251864
33997947	The influence of functional pinealectomy and exogenous melatonin application on healing of a burr hole in adult rat calvaria: a histological and immunohistochemical study	Folia Morphol (Warsz)	2022	10.5603/FM.a2021.0047
33997500	In situ bone regeneration with sequential delivery of aptamer and BMP2 from an ECM-based scaffold fabricated by cryogenic free-form extrusion	Bioact Mater	2021	10.1016/j.bioactmat.2021.04.013
33997490	Implantable blood clot loaded with BMP-2 for regulation of osteoimmunology and enhancement of bone repair	Bioact Mater	2021	10.1016/j.bioactmat.2021.04.008
33996780	Enhancement of Bone Regeneration on Calcium-Phosphate-Coated Magnesium Mesh: Using the Rat Calvarial Model	Front Bioeng Biotechnol	2021	10.3389/fbioe.2021.652334
33988258	Inhibiting PHD2 in human periodontal ligament cells via lentiviral vector-mediated RNA interference facilitates cell osteogenic differentiation and periodontal repair	J Leukoc Biol	2021	10.1002/JLB.1MA0321-761R
33987185	Fibrocartilage Stem Cells in the Temporomandibular Joint: Insights From Animal and Human Studies	Front Cell Dev Biol	2021	10.3389/fcell.2021.665995
33985571	Induced pluripotent stem cell-derived mesenchymal stem cells deliver exogenous miR-105-5p via small extracellular vesicles to rejuvenate senescent nucleus pulposus cells and attenuate intervertebral disc degeneration	Stem Cell Res Ther	2021	10.1186/s13287-021-02362-1
33984633	A low-temperature-printed hierarchical porous sponge-like scaffold that promotes cell-material interaction and modulates paracrine activity of MSCs for vascularized bone regeneration	Biomaterials	2021	10.1016/j.biomaterials.2021.120841
33982199	Infliximab prevents systemic bone loss and suppresses tendon inflammation in a collagen-induced arthritis rat model	Inflammopharmacology	2021	10.1007/s10787-021-00815-w
33979417	Shape memory polymer (SMP) scaffolds with improved self-fitting properties	J Mater Chem B	2021	10.1039/d0tb02987d
33979130	3D-Bioprinted Difunctional Scaffold for In Situ Cartilage Regeneration Based on Aptamer-Directed Cell Recruitment and Growth Factor-Enhanced Cell Chondrogenesis	ACS Appl Mater Interfaces	2021	10.1021/acsami.1c01844
33978197	Comparison of TachoComb and TissuDura in Terms of Adverse Effects and Complications in Duraplasty in Rats	Turk Neurosurg	2021	10.5137/1019-5149.JTN.30444-20.2
33971745	Metformin-Incorporated Gelatin/Hydroxyapatite Nanofiber Scaffold for Bone Regeneration	Tissue Eng Part A	2022	10.1089/ten.TEA.2021.0038
33968916	An Extrudable Partially Demineralized Allogeneic Bone Paste Exhibits a Similar Bone Healing Capacity as the "Gold Standard" Bone Graft	Front Bioeng Biotechnol	2021	10.3389/fbioe.2021.658853
33967817	Transforming Growth Factor-β3/Recombinant Human-like Collagen/Chitosan Freeze-Dried Sponge Primed With Human Periodontal Ligament Stem Cells Promotes Bone Regeneration in Calvarial Defect Rats	Front Pharmacol	2021	10.3389/fphar.2021.678322
33964948	Electrospun fibrous sponge via short fiber for mimicking 3D ECM	J Nanobiotechnology	2021	10.1186/s12951-021-00878-5
33964121	A comparative study on fabrication techniques of gelable bone matrix derived from porcine tibia	J Biomed Mater Res B Appl Biomater	2021	10.1002/jbm.b.34860
33961879	Effect of wheat gluten on improved thermal cross-linking and osteogenesis of hydroxyapatite-gelatin composite scaffolds	Int J Biol Macromol	2021	10.1016/j.ijbiomac.2021.04.181
33952674	iPSC-endothelial cell phenotypic drug screening and in silico analyses identify tyrphostin-AG1296 for pulmonary arterial hypertension	Sci Transl Med	2021	10.1126/scitranslmed.aba6480
33952673	An RNA aptamer restores defective bone growth in FGFR3-related skeletal dysplasia in mice	Sci Transl Med	2021	10.1126/scitranslmed.aba4226
33951318	3D Printed Porous Methacrylate/Silica Hybrid Scaffold for Bone Substitution	Adv Healthc Mater	2021	10.1002/adhm.202100117
33950552	Comparative efficacy of resorbable fiber wraps loaded with gentamicin sulfate or gallium maltolate in the treatment of osteomyelitis	J Biomed Mater Res A	2021	10.1002/jbm.a.37210
33947577	Alginate/chitosan modified immunomodulatory titanium implants for promoting osteogenesis in vitro and in vivo	Mater Sci Eng C Mater Biol Appl	2021	10.1016/j.msec.2021.112087
33947558	Magneto-sensitive decellularized bone matrix with or without low frequency-pulsed electromagnetic field exposure for the healing of a critical-size bone defect	Mater Sci Eng C Mater Biol Appl	2021	10.1016/j.msec.2021.112065
33947534	Comparison of amniotic membrane versus the induced membrane for bone regeneration in long bone segmental defects using calcium phosphate cement loaded with BMP-2	Mater Sci Eng C Mater Biol Appl	2021	10.1016/j.msec.2021.112032
33947088	Bee Bread Can Alleviate Lipid Abnormalities and Impaired Bone Morphology in Obese Zucker Diabetic Rats	Molecules	2021	10.3390/molecules26092616
33946797	A Novel Bone Substitute Based on Recombinant Type I Collagen for Reconstruction of Alveolar Cleft	Materials (Basel)	2021	10.3390/ma14092306
33939201	An adiponectin receptor agonist promote osteogenesis via regulating bone-fat balance	Cell Prolif	2021	10.1111/cpr.13035
33939007	In ovariectomy-induced osteoporotic rat models, BMP-2 substantially reversed an impaired alveolar bone regeneration whereas PDGF-BB failed	Clin Oral Investig	2021	10.1007/s00784-021-03915-7
33937587	Hyaluronic acid facilitates bone repair effects of calcium phosphate cement by accelerating osteogenic expression	Bioact Mater	2021	10.1016/j.bioactmat.2021.03.028
33937236	RIP1 Perturbation Induces Chondrocyte Necroptosis and Promotes Osteoarthritis Pathogenesis via Targeting BMP7	Front Cell Dev Biol	2021	10.3389/fcell.2021.638382
33929813	Chitosan-based biomaterial and hyaluronic acid on the repair of intrabuccal bone defects in rats	J Int Acad Periodontol	2021
33920607	In Vitro Prevascularization of Self-Assembled Human Bone-Like Tissues and Preclinical Assessment Using a Rat Calvarial Bone Defect Model	Materials (Basel)	2021	10.3390/ma14082023
33919825	Spongostan(™) Leads to Increased Regeneration of a Rat Calvarial Critical Size Defect Compared to NanoBone(®) and Actifuse	Materials (Basel)	2021	10.3390/ma14081961
33915528	In vitroandin vivoeffect of polycaprolactone nanofiber coating on polyethylene glycol diacrylate scaffolds for intervertebral disc repair	Biomed Mater	2021	10.1088/1748-605X/abfd12
33906392	Combining a Vascular Bundle and 3D Printed Scaffold with BMP-2 Improves Bone Repair and Angiogenesis	Tissue Eng Part A	2021	10.1089/ten.TEA.2021.0049
33906381	Ultrasound Frequency-Based Monitoring for Bone Healing	Tissue Eng Part C Methods	2021	10.1089/ten.TEC.2021.0020
33893964	Changes in Rat Bone Tissue at the Site of the Defect In Vivo under the Effect of a Cryogenically Structured Albumin Sponge Containing a Bioregulator	Bull Exp Biol Med	2021	10.1007/s10517-021-05160-0
33886940	Effect of different low-level intensity laser therapy (LLLT) irradiation protocols on the osseointegration of implants placed in grafted areas	J Appl Oral Sci	2021	10.1590/1678-7757-2020-0647
33883043	Biosilicated collagen/β-tricalcium phosphate composites as a BMP-2-delivering bone-graft substitute for accelerated craniofacial bone regeneration	Biomater Res	2021	10.1186/s40824-021-00214-w
33882718	Regional Gene Therapy with Transduced Human Cells: The Influence of "Cell Dose" on Bone Repair	Tissue Eng Part A	2021	10.1089/ten.TEA.2020.0382
33878742	An enhanced periosteum structure/function dual mimicking membrane forin-siturestorations of periosteum and bone	Biofabrication	2021	10.1088/1758-5090/abf9b0
33876884	3D magnetic nanocomposite scaffolds enhanced the osteogenic capacities of rat bone mesenchymal stem cells in vitro and in a rat calvarial bone defect model by promoting cell adhesion	J Biomed Mater Res A	2021	10.1002/jbm.a.37162
33872749	Effects of triangle grass decoction on bone metabolism in rats with chronic kidney disease complicated with mineral and bone abnormalities	J Ethnopharmacol	2021	10.1016/j.jep.2021.114126
33869985	Silicon Oxynitrophosphide Nanoscale Coating Enhances Antioxidant Marker-Induced Angiogenesis During in vivo Cranial Bone-Defect Healing	JBMR Plus	2021	10.1002/jbm4.10425
33867513	Influence of Age on Calvarial Critical Size Defect Dimensions: A Radiographic and Histological Study	J Craniofac Surg	2021	10.1097/SCS.0000000000007690
33866669	Injectable open-porous PLGA microspheres as cell carriers for cartilage regeneration	J Biomed Mater Res A	2021	10.1002/jbm.a.37196
33863640	Enhancement of jaw bone regeneration via ERK1/2 activation using dedifferentiated fat cells	Cytotherapy	2021	10.1016/j.jcyt.2021.02.115
33862113	Transplantation of bone marrow mesenchymal stem cells and fibrin glue into extraction socket in maxilla promoted bone regeneration in osteoporosis rat	Life Sci	2022	10.1016/j.lfs.2021.119480
33859694	Evaluation of Guided Bone Regeneration in Critical Defects Using Bovine and Porcine Collagen Membranes: Histomorphometric and Immunohistochemical Analyses	Int J Biomater	2021	10.1155/2021/8828194
33856781	Umbilical Mesenchymal Stem Cell-Derived Exosome-Encapsulated Hydrogels Accelerate Bone Repair by Enhancing Angiogenesis	ACS Appl Mater Interfaces	2021	10.1021/acsami.0c22671
33853679	Efficacy of extracellular vesicles from dental pulp stem cells for bone regeneration in rat calvarial bone defects	Inflamm Regen	2021	10.1186/s41232-021-00163-w
33849651	Sinusoidal electromagnetic fields accelerate bone regeneration by boosting the multifunctionality of bone marrow mesenchymal stem cells	Stem Cell Res Ther	2021	10.1186/s13287-021-02302-z
33842740	Decellularized Disc Hydrogels for hBMSCs tissue-specific differentiation and tissue regeneration	Bioact Mater	2021	10.1016/j.bioactmat.2021.03.014
33842737	Injectable bone cement with magnesium-containing microspheres enhances osteogenesis via anti-inflammatory immunoregulation	Bioact Mater	2021	10.1016/j.bioactmat.2021.03.006
33839962	Photobiomodulation combined with adipose-derived stem cells encapsulated in methacrylated gelatin hydrogels enhances in vivo bone regeneration	Lasers Med Sci	2022	10.1007/s10103-021-03308-y
33838528	Optimized BMSC-derived osteoinductive exosomes immobilized in hierarchical scaffold via lyophilization for bone repair through Bmpr2/Acvr2b competitive receptor-activated Smad pathway	Biomaterials	2021	10.1016/j.biomaterials.2021.120718
33836308	Local RANKL delivery improves socket healing in bisphosphonate treated rats	Bone	2021	10.1016/j.bone.2021.115945
33830521	Simvastatin loaded chitosan guided bone regeneration membranes stimulate bone healing	J Periodontal Res	2021	10.1111/jre.12883
33823326	Triple growth factor delivery promotes functional bone regeneration following composite musculoskeletal trauma	Acta Biomater	2021	10.1016/j.actbio.2021.03.066
33820456	Effects of osteogenic ambulatory mechanical stimulation on early stages of BMP-2 mediated bone repair	Connect Tissue Res	2022	10.1080/03008207.2021.1897582
33812589	Nanohybrid composed of graphene oxide functionalized with sodium hyaluronate accelerates bone healing in the tibia of rats	Mater Sci Eng C Mater Biol Appl	2021	10.1016/j.msec.2021.111961
33812569	Injectable composite hydrogel promotes osteogenesis and angiogenesis in spinal fusion by optimizing the bone marrow mesenchymal stem cell microenvironment and exosomes secretion	Mater Sci Eng C Mater Biol Appl	2021	10.1016/j.msec.2020.111782
33812074	Cell-free decellularized cartilage extracellular matrix scaffolds combined with interleukin 4 promote osteochondral repair through immunomodulatory macrophages: In vitro and in vivo preclinical study	Acta Biomater	2021	10.1016/j.actbio.2021.03.054
33811984	Mechanobiology-informed regenerative medicine: Dose-controlled release of placental growth factor from a functionalized collagen-based scaffold promotes angiogenesis and accelerates bone defect healing	J Control Release	2021	10.1016/j.jconrel.2021.03.031
33810030	Hesperidin Promotes Osteogenesis and Modulates Collagen Matrix Organization and Mineralization In Vitro and In Vivo	Int J Mol Sci	2021	10.3390/ijms22063223
33808295	3D Bioprinted Bacteriostatic Hyperelastic Bone Scaffold for Damage-Specific Bone Regeneration	Polymers (Basel)	2021	10.3390/polym13071099
33807565	Acid Dentin Lysate Failed to Modulate Bone Formation in Rat Calvaria Defects	Biology (Basel)	2021	10.3390/biology10030196
33807513	Cryo-Structured Materials Based on Polyvinyl Alcohol and Hydroxyapatite for Osteogenesis	J Funct Biomater	2021	10.3390/jfb12010018
33806219	Is Dialdehyde Chitosan a Good Substance to Modify Physicochemical Properties of Biopolymeric Materials?	Int J Mol Sci	2021	10.3390/ijms22073391
33805847	In Vivo Biological Behavior of Polymer Scaffolds of Natural Origin in the Bone Repair Process	Molecules	2021	10.3390/molecules26061598
33801825	The Glycoprotein/Cytokine Erythropoietin Promotes Rapid Alveolar Ridge Regeneration In Vivo by Promoting New Bone Extracellular Matrix Deposition in Conjunction with Coupled Angiogenesis/Osteogenesis	Int J Mol Sci	2021	10.3390/ijms22062788
33798934	Osseointegration evaluation of UHMWPE and PEEK-based scaffolds with BMP-2 using model of critical-size cranial defect in mice and push-out test	J Mech Behav Biomed Mater	2021	10.1016/j.jmbbm.2021.104477
33797182	Bone regeneration in both small and large preclinical bone defect models using an injectable polymer-based substitute containing hydroxyapatite and reconstituted with saline or autologous blood	J Biomed Mater Res A	2021	10.1002/jbm.a.37176
33793422	Regeneration potential of decellularized periodontal ligament cell sheets combined with 15-deoxy-Δ(12,14)-prostaglandin J(2) nanoparticles in a rat periodontal defect	Biomed Mater	2021	10.1088/1748-605X/abee61
33792773	Polyurethane derived from castor oil monoacylglyceride (Ricinus communis) for bone defects reconstruction: characterization and in vivo testing	J Mater Sci Mater Med	2021	10.1007/s10856-021-06511-z
33778203	Construction of nanofibrous scaffolds with interconnected perfusable microchannel networks for engineering of vascularized bone tissue	Bioact Mater	2021	10.1016/j.bioactmat.2021.02.033
33776300	Bone marrow mesenchymal stem cell co-adjuvant therapy with albendazole for managing Toxocara vitulorum-rat model	Vet World	2021	10.14202/vetworld.2021.347-363
33774316	Total flavonoids of rhizoma drynariae ameliorates bone formation and mineralization in BMP-Smad signaling pathway induced large tibial defect rats	Biomed Pharmacother	2021	10.1016/j.biopha.2021.111480
33767769	Negative pressure wound therapy enhances bone regeneration compared with conventional therapy in a rabbit radius gap-healing model	Exp Ther Med	2021	10.3892/etm.2021.9905
33763233	Porous polyetheretherketone microcarriers fabricated via hydroxylation together with cell-derived mineralized extracellular matrix coatings promote cell expansion and bone regeneration	Regen Biomater	2021	10.1093/rb/rbab013
33757339	Engineered collagen-binding bone morphogenetic protein-2 incorporated with platelet-rich plasma accelerates lumbar fusion in aged rats with osteopenia	Exp Biol Med (Maywood)	2021	10.1177/15353702211001039
33755786	Enhanced bone formation of calvarial bone defects by low-intensity pulsed ultrasound and recombinant human bone morphogenetic protein-9: a preliminary experimental study in rats	Clin Oral Investig	2021	10.1007/s00784-021-03897-6
33748600	Modified Alginate-Based Hydrogel as a Carrier of the CB2 Agonist JWH133 for Bone Engineering	ACS Omega	2021	10.1021/acsomega.0c06057
33747187	Adipose-derived stem cell sheets combined with β-tricalcium phosphate/collagen-I fiber scaffold improve cell osteogenesis	Exp Ther Med	2021	10.3892/etm.2021.9882
33746579	Co-culture with Endothelial Progenitor Cells promotes the Osteogenesis of Bone Mesenchymal Stem Cells via the VEGF-YAP axis in high-glucose environments	Int J Med Sci	2021	10.7150/ijms.52316
33740823	Comparison of the effectiveness of Ankaferd Blood Stopper(®) and Emdogain in periodontal regeneration	Oral Dis	2021	10.1111/odi.13852
33740374	Investigation of Vasculogenesis Inducing Biphasic Scaffolds for Bone Tissue Engineering	ACS Biomater Sci Eng	2021	10.1021/acsbiomaterials.0c01071
33738985	Oxidation-Responsive, Tunable Growth Factor Delivery from Polyelectrolyte-Coated Implants	Adv Healthc Mater	2021	10.1002/adhm.202001941
33738240	The construction of a novel xenograft bovine bone scaffold, (DSS)6-liposome/CKIP-1 siRNA/calcine bone and its osteogenesis evaluation on skull defect in rats	J Orthop Translat	2021	10.1016/j.jot.2021.02.001
33732488	A comparative study of autogenous, allograft and artificial bone substitutes on bone regeneration and immunotoxicity in rat femur defect model	Regen Biomater	2020	10.1093/rb/rbaa040
33726822	Apoptosis repressor with caspase recruitment domain (ARC) promotes bone regeneration of bone marrow-derived mesenchymal stem cells by activating Fgf-2/PI3K/Akt signaling	Stem Cell Res Ther	2021	10.1186/s13287-021-02253-5
33723994	Sequential Release of Small Extracellular Vesicles from Bilayered Thiolated Alginate/Polyethylene Glycol Diacrylate Hydrogels for Scarless Wound Healing	ACS Nano	2021	10.1021/acsnano.0c07714
33721004	Sequential macrophage transition facilitates endogenous bone regeneration induced by Zn-doped porous microcrystalline bioactive glass	J Mater Chem B	2021	10.1039/d0tb02884c
33711827	Regeneration potential of decellularized periodontal ligament cell sheets combined with 15-Deoxy-Δ(12,14)-prostaglandin J(2)nanoparticles in a rat periodontal defect	Biomed Mater	2021	10.1088/1748-605X/abee61
33711527	Personalized Baghdadite scaffolds: stereolithography, mechanics and in vivo testing	Acta Biomater	2021	10.1016/j.actbio.2021.03.012
33709832	Emulsion-free chitosan-genipin microgels for growth plate cartilage regeneration	J Biomater Appl	2021	10.1177/0885328221999894
33709499	The Synergy of Topographical Micropatterning and Ta|TaCu Bilayered Thin Film on Titanium Implants Enables Dual-Functions of Enhanced Osteogenesis and Anti-Infection	Adv Healthc Mater	2021	10.1002/adhm.202002020
33705989	3D bioprinting of prevascularised implants for the repair of critically-sized bone defects	Acta Biomater	2021	10.1016/j.actbio.2021.03.003
33704322	An oligopeptide/aptamer-conjugated dendrimer-based nanocarrier for dual-targeting delivery to bone	J Mater Chem B	2021	10.1039/d0tb02926b
33691307	Polycaprolactone/Beta-Tricalcium Phosphate Scaffolds Obtained via Rotary Jet-Spinning: in vitro and in vivo Evaluation	Cells Tissues Organs	2021	10.1159/000511570
33690737	Enhancement of osteoporotic bone regeneration by strontium-substituted 45S5 bioglass via time-dependent modulation of autophagy and the Akt/mTOR signaling pathway	J Mater Chem B	2021	10.1039/d0tb02991b
33686254	Mesenchymal stem cells overexpressing BMP-9 by CRISPR-Cas9 present high in vitro osteogenic potential and enhance in vivo bone formation	Gene Ther	2021	10.1038/s41434-021-00248-8
33683872	Programmed Multidrug Delivery Based on Bio-Inspired Capsule-Integrated Nanocoatings for Infected Bone Defect Treatment	ACS Appl Mater Interfaces	2021	10.1021/acsami.0c20332
33683755	Improvement of cognitive function, glucose and lipid homeostasis and serum osteocalcin levels by liraglutide in diabetic rats	Fundam Clin Pharmacol	2021	10.1111/fcp.12664
33683483	Improved healing of critical-size femoral defect in osteoporosis rat models using 3D elastin/polycaprolactone/nHA scaffold in combination with mesenchymal stem cells	J Mater Sci Mater Med	2021	10.1007/s10856-021-06495-w
33667134	Cell-Free Book-Shaped Decellularized Tendon Matrix Graft Capable of Controlled Release of BMP-12 to Improve Tendon Healing in a Rat Model	Am J Sports Med	2021	10.1177/0363546521994555
33665970	In vivo behaviors of highly flexible paper consisting of ultralong hydroxyapatite nanowires	J Biomed Mater Res B Appl Biomater	2021	10.1002/jbm.b.34819
33665503	Enhancement of acellular cartilage matrix scaffold by Wharton's jelly mesenchymal stem cell-derived exosomes to promote osteochondral regeneration	Bioact Mater	2021	10.1016/j.bioactmat.2021.01.031
33665133	Evaluation of bone and kidney toxicity of BT2-peg2, a potential carrier for the targeted delivery of antibiotics to bone	Toxicol Rep	2021	10.1016/j.toxrep.2021.02.002
33658315	Clostridium butyricum Alleviates Gut Microbiota Alteration-Induced Bone Loss after Bariatric Surgery by Promoting Bone Autophagy	J Pharmacol Exp Ther	2021	10.1124/jpet.120.000410
33653155	Comparative analysis of plasma-derived albumin scaffold, alveolar osteoblasts and synthetic membrane in critical mandibular bone defects: An experimental study on rats	J Biomater Appl	2021	10.1177/0885328221999824
33652778	Morus alba Prevented the Cyclophosphamide Induced Somatic and Germinal Cell Damage in Male Rats by Ameliorating the Antioxidant Enzyme Levels	Molecules	2021	10.3390/molecules26051266
33649409	Repair of segmental bone defect using tissue engineered heterogeneous deproteinized bone doped with lithium	Sci Rep	2021	10.1038/s41598-021-84526-w
33649345	A partially demineralized allogeneic bone graft: in vitro osteogenic potential and preclinical evaluation in two different intramembranous bone healing models	Sci Rep	2021	10.1038/s41598-021-84039-6
33646220	Constructing a biomimetic nanocomposite with the in situ deposition of spherical hydroxyapatite nanoparticles to induce bone regeneration	J Mater Chem B	2021	10.1039/d0tb02648d
33644971	Reconstruction of critical-size segmental defects in rat femurs using carbonate apatite honeycomb scaffolds	J Biomed Mater Res A	2021	10.1002/jbm.a.37157
33643604	Application of bioluminescence resonance energy transfer-based cell tracking approach in bone tissue engineering	J Tissue Eng	2021	10.1177/2041731421995465
33641893	Magnetic PLGA microspheres loaded with SPIONs promoted the reconstruction of bone defects through regulating the bone mesenchymal stem cells under an external magnetic field	Mater Sci Eng C Mater Biol Appl	2021	10.1016/j.msec.2021.111877
33641140	Effect of extracellular matrix and dental pulp stem cells on bone regeneration with 3D printed PLA/HA composite scaffolds	Eur Cell Mater	2021	10.22203/eCM.v041a15
33637046	Exosomal miR-335 derived from mature dendritic cells enhanced mesenchymal stem cell-mediated bone regeneration of bone defects in athymic rats	Mol Med	2021	10.1186/s10020-021-00268-5
33634095	A Novel Strategy to Enhance Microfracture Treatment With Stromal Cell-Derived Factor-1 in a Rat Model	Front Cell Dev Biol	2021	10.3389/fcell.2020.595932
33627770	Physical characterization of biphasic bioceramic materials with different granulation sizes and their influence on bone repair and inflammation in rat calvaria	Sci Rep	2021	10.1038/s41598-021-84033-y
33625433	Clay-based nanocomposite hydrogel with attractive mechanical properties and sustained bioactive ion release for bone defect repair	J Mater Chem B	2021	10.1039/d1tb00184a
33624719	A castor oil plant (Ricinus communis)-derived implant improves the biomechanical properties of noncritical bone defects	Acta Cir Bras	2021	10.1590/ACB360202
33619772	Effects of ultrasound, radial extracorporeal shock waves, and electrical stimulation on rat bone defect healing	Ann N Y Acad Sci	2021	10.1111/nyas.14581
33598817	Synergistic effects of Indian hedgehog and sonic hedgehog on chondrogenesis during cartilage repair	J Mol Histol	2021	10.1007/s10735-021-09964-2
33598507	Applications of 3D printed bone tissue engineering scaffolds in the stem cell field	Regen Ther	2021	10.1016/j.reth.2021.01.007
33595010	Construction of a nanofiber network within 3D printed scaffolds for vascularized bone regeneration	Biomater Sci	2021	10.1039/d0bm02058c
33588248	Functional repair of critically sized femoral defects treated with bioinspired titanium gyroid-sheet scaffolds	J Mech Behav Biomed Mater	2021	10.1016/j.jmbbm.2021.104380
33587079	Hydrogel composite scaffolds with an attenuated immunogenicity component for bone tissue engineering applications	J Mater Chem B	2021	10.1039/d0tb02588g
33586116	Influence of the cumulative effect of zoledronic acid on periodontal microcirculation in rats	Oral Maxillofac Surg	2021	10.1007/s10006-021-00950-2
33584056	Histopathological Examination of the Effects of Local and Systemic Bisphosphonate Usage in Bone Graft Applications on Bone Healing	J Maxillofac Oral Surg	2021	10.1007/s12663-020-01335-w
33579495	A novel magnesium ion-incorporating dual-crosslinked hydrogel to improve bone scaffold-mediated osteogenesis and angiogenesis	Mater Sci Eng C Mater Biol Appl	2021	10.1016/j.msec.2021.111868
33579451	Antimicrobial hydroxyapatite and its composites for the repair of infected femoral condyle	Mater Sci Eng C Mater Biol Appl	2021	10.1016/j.msec.2020.111807
33576974	Assessing the Bone-Forming Potential of Pericytes	Methods Mol Biol	2021	10.1007/978-1-0716-1056-5_9
33573392	Regeneration in Experimental Alveolar Bone Defect Using Human Umbilical Cord Mesenchymal Stem Cells	Cell Transplant	2021	10.1177/0963689720975391
33572318	Bone Regeneration Assessment of Polycaprolactone Membrane on Critical-Size Defects in Rat Calvaria	Membranes (Basel)	2021	10.3390/membranes11020124
33562825	Photobiomodulation Therapy on the Guided Bone Regeneration Process in Defects Filled by Biphasic Calcium Phosphate Associated with Fibrin Biopolymer	Molecules	2021	10.3390/molecules26040847
33562592	Electrospun Poly(butylene-adipate-co-terephthalate)/Nano-hyDroxyapatite/Graphene Nanoribbon Scaffolds Improved the In Vivo Osteogenesis of the Neoformed Bone	J Funct Biomater	2021	10.3390/jfb12010011
33561635	Longitudinal effects of low-intensity pulsed ultrasound on osteoporosis and osteoporotic bone defect in ovariectomized rats	Ultrasonics	2021	10.1016/j.ultras.2021.106360
33559657	A simple hydrogel scaffold with injectability, adhesivity and osteogenic activity for bone regeneration	Biomater Sci	2021	10.1039/d0bm01840f
33556607	Impact of simultaneous hydrolysis of OCP and PLGA on bone induction of a PLGA-OCP composite scaffold in a rat femoral defect	Acta Biomater	2021	10.1016/j.actbio.2021.01.048
33555002	Silk-based hybrid microfibrous mats as guided bone regeneration membranes	J Mater Chem B	2021	10.1039/d0tb02687e
33553818	Regulation of extracellular bioactive cations in bone tissue microenvironment induces favorable osteoimmune conditions to accelerate in situ bone regeneration	Bioact Mater	2021	10.1016/j.bioactmat.2021.01.018
33553148	Low Dose BMP2-Doped Calcium Phosphate Graft Promotes Bone Defect Healing in a Large Animal Model	Front Cell Dev Biol	2021	10.3389/fcell.2020.613891
33553142	The Effect of MMP-2 Inhibitor 1 on Osteogenesis and Angiogenesis During Bone Regeneration	Front Cell Dev Biol	2021	10.3389/fcell.2020.596783
33548573	Enhanced BMP signalling causes growth plate cartilage dysrepair in rats	Bone	2021	10.1016/j.bone.2021.115874
33545881	BMP-6 carrying metal organic framework-embedded in bioresorbable electrospun fibers for enhanced bone regeneration	Mater Sci Eng C Mater Biol Appl	2021	10.1016/j.msec.2020.111738
33545811	Combinatorial fluorapatite-based scaffolds substituted with strontium, magnesium and silicon ions for mending bone defects	Mater Sci Eng C Mater Biol Appl	2021	10.1016/j.msec.2020.111611
33542209	Osteomodulin positively regulates osteogenesis through interaction with BMP2	Cell Death Dis	2021	10.1038/s41419-021-03404-5
33541442	STAT3 activation by catalpol promotes osteogenesis-angiogenesis coupling, thus accelerating osteoporotic bone repair	Stem Cell Res Ther	2021	10.1186/s13287-021-02178-z
33541198	Guided bone regeneration with osteoconductive grafts and PDGF: A tissue engineering option for segmental bone defect reconstruction	J Appl Biomater Funct Mater	2021	10.1177/2280800020987405
33530649	Toward Biofabrication of Resorbable Implants Consisting of a Calcium Phosphate Cement and Fibrin-A Characterization In Vitro and In Vivo	Int J Mol Sci	2021	10.3390/ijms22031218
33527563	Osteoinduction within adipose tissue fragments by heterodimeric bone morphogenetic Proteins-2/6 and -2/7 versus homodimeric bone morphogenetic protein-2: Therapeutic implications for bone regeneration	J Gene Med	2021	10.1002/jgm.3311
33524327	Can the Combination of Simvastatin and Melatonin Create a Synergistic Effect on Bone Regeneration?	J Oral Maxillofac Surg	2021	10.1016/j.joms.2020.12.044
33513394	Curcumin reduces apoptosis and promotes osteogenesis of human periodontal ligament stem cells under oxidative stress in vitro and in vivo	Life Sci	2021	10.1016/j.lfs.2021.119125
33511708	Stromal cell-derived factor-1/Exendin-4 cotherapy facilitates the proliferation, migration and osteogenic differentiation of human periodontal ligament stem cells in vitro and promotes periodontal bone regeneration in vivo	Cell Prolif	2021	10.1111/cpr.12997
33508275	Chrysin induces osteogenic differentiation of human dental pulp stem cells	Exp Cell Res	2021	10.1016/j.yexcr.2020.112466
33503931	Feasibility of Application of the Newly Developed Nano-Biomaterial, β-TCP/PDLLA, in Maxillofacial Reconstructive Surgery: A Pilot Rat Study	Nanomaterials (Basel)	2021	10.3390/nano11020303
33503214	Reconstruction of parietal bone defects with adiposederived mesenchymal stem cells. Experimental study	Acta Cir Bras	2021	10.1590/ACB351201
33502176	Copper-Loaded Biodegradable Bone Wax with Antibacterial and Angiogenic Properties in Early Bone Repair	ACS Biomater Sci Eng	2021	10.1021/acsbiomaterials.0c01471
33499566	[Cytocompatibility of angiogenesis-promoting acidified silk protein sponge matrices and its effects on wound healing of full-thickness skin defects in rats]	Zhonghua Shao Shang Za Zhi	2021	10.3760/cma.j.cn501120-20200925-00423
33494825	Effects of miR-672 on the angiogenesis of adipose-derived mesenchymal stem cells during bone regeneration	Stem Cell Res Ther	2021	10.1186/s13287-021-02154-7
33493682	A novel nano-hydroxyapatite/synthetic polymer/bone morphogenetic protein-2 composite for efficient bone regeneration	Spine J	2021	10.1016/j.spinee.2021.01.019
33491155	Autologous micrografts from the palatal mucosa for bone regeneration in calvarial defects in rats: a radiological and histological analysis	Int J Implant Dent	2021	10.1186/s40729-020-00288-6
33481770	Evaluation of Demineralized Bone Matrix Particles Delivered by Alginate Hydrogel for a Bone Graft Substitute: An Animal Experimental Study	Med Sci Monit	2021	10.12659/MSM.928617
33475850	Long-term in vitro degradation and in vivo evaluation of resorbable bioceramics	J Mater Sci Mater Med	2021	10.1007/s10856-020-06488-1
33470265	Biomimetic nanofibrous hybrid hydrogel membranes with sustained growth factor release for guided bone regeneration	Biomater Sci	2021	10.1039/d0bm01821j
33470123	Optimal concentration of ethylenediaminetetraacetic acid as an irrigation solution additive to reduce infection rates in rat models of contaminated wound	Bone Joint Res	2021	10.1302/2046-3758.101.BJR-2020-0338.R1
33469143	BMP-2 and VEGF-A modRNAs in collagen scaffold synergistically drive bone repair through osteogenic and angiogenic pathways	Commun Biol	2021	10.1038/s42003-020-01606-9
33467965	PEGDA/HA mineralized hydrogel loaded with Exendin4 promotes bone regeneration in rat models with bone defects by inducing osteogenesis	J Biomater Appl	2021	10.1177/0885328220987046
33466368	Histological and Histomorphometric Analyses of Bone Regeneration in Osteoporotic Rats Using a Xenograft Material	Materials (Basel)	2021	10.3390/ma14010222
33464097	Astragaloside IV Improves Tibial Defect in Rats and Promotes Proliferation and Osteogenic Differentiation of hBMSCs through MiR-124-3p.1/STAT3 Axis	J Nat Prod	2021	10.1021/acs.jnatprod.0c00975
33463266	Three-Dimensional Coating of SF/PLGA Coaxial Nanofiber Membranes on Surfaces of Calcium Phosphate Cement for Enhanced Bone Regeneration	ACS Biomater Sci Eng	2020	10.1021/acsbiomaterials.9b01729
33463206	Growth Factor Delivery for the Repair of a Critical Size Tibia Defect Using an Acellular, Biodegradable Polyethylene Glycol-Albumin Hydrogel Implant	ACS Biomater Sci Eng	2020	10.1021/acsbiomaterials.9b00672
33463205	Controllable Synthesis of Biomimetic Hydroxyapatite Nanorods with High Osteogenic Bioactivity	ACS Biomater Sci Eng	2020	10.1021/acsbiomaterials.9b00914
33463186	Delivery of Salvianolic Acid B for Efficient Osteogenesis and Angiogenesis from Silk Fibroin Combined with Graphene Oxide	ACS Biomater Sci Eng	2020	10.1021/acsbiomaterials.0c00558
33455380	Integration of Human Umbilical Cord Mesenchymal Stem Cells-Derived Exosomes with Hydroxyapatite-Embedded Hyaluronic Acid-Alginate Hydrogel for Bone Regeneration	ACS Biomater Sci Eng	2020	10.1021/acsbiomaterials.9b01363
33455363	In Vivo Assessment of a Hydroxyapatite/κ-Carrageenan-Maleic Anhydride-Casein/Doxorubicin Composite-Coated Titanium Bone Implant	ACS Biomater Sci Eng	2020	10.1021/acsbiomaterials.9b01750
33455340	Dual Delivery of Alendronate and E7-BMP-2 Peptide via Calcium Chelation to Mineralized Nanofiber Fragments for Alveolar Bone Regeneration	ACS Biomater Sci Eng	2020	10.1021/acsbiomaterials.0c00145
33455304	Osteogenic, Angiogenic, and Antibacterial Bioactive Nano-Hydroxyapatite Co-Synthesized Using γ-Polyglutamic Acid and Copper	ACS Biomater Sci Eng	2020	10.1021/acsbiomaterials.0c00096
33455303	Mesoporous Hydroxyapatite Nanoparticles Mediate the Release and Bioactivity of BMP-2 for Enhanced Bone Regeneration	ACS Biomater Sci Eng	2020	10.1021/acsbiomaterials.9b01954
33455263	Fabrication and Biological Activity of 3D-Printed Polycaprolactone/Magnesium Porous Scaffolds for Critical Size Bone Defect Repair	ACS Biomater Sci Eng	2020	10.1021/acsbiomaterials.9b01911
33455206	Comparative Craniofacial Bone Regeneration Capacities of Mesenchymal Stem Cells Derived from Human Neural Crest Stem Cells and Bone Marrow	ACS Biomater Sci Eng	2021	10.1021/acsbiomaterials.0c00878
33455194	Tricalcium Phosphate Sol-Incorporated Poly(ε-caprolactone) Membrane with Improved Mechanical and Osteoinductive Activity as an Artificial Periosteum	ACS Biomater Sci Eng	2020	10.1021/acsbiomaterials.0c00511
33449643	Mineralized Human Amniotic Membrane as a Biomimetic Scaffold for Hard Tissue Engineering Applications	ACS Biomater Sci Eng	2020	10.1021/acsbiomaterials.0c00881
33448103	Accelerated Bone Regeneration by MOF Modified Multifunctional Membranes through Enhancement of Osteogenic and Angiogenic Performance	Adv Healthc Mater	2021	10.1002/adhm.202001369
33444651	A radial 3D polycaprolactone nanofiber scaffold modified by biomineralization and silk fibroin coating promote bone regeneration in vivo	Int J Biol Macromol	2021	10.1016/j.ijbiomac.2021.01.036
33444235	Effect of zirconia-mullite incorporated biphasic calcium phosphate/biopolymer composite scaffolds for bone tissue engineering	Biomed Phys Eng Express	2020	10.1088/2057-1976/aba1c2
33441759	Berberine-releasing electrospun scaffold induces osteogenic differentiation of DPSCs and accelerates bone repair	Sci Rep	2021	10.1038/s41598-020-79734-9
33440647	In Vitro and In Vivo Evaluation of Nanostructured Biphasic Calcium Phosphate in Granules and Putty Configurations	Int J Environ Res Public Health	2021	10.3390/ijerph18020533
33439203	Highly porous and elastic aerogel based on ultralong hydroxyapatite nanowires for high-performance bone regeneration and neovascularization	J Mater Chem B	2021	10.1039/d0tb02288h
33438203	Roles of apoptotic chondrocyte-derived CXCL12 in the enhanced chondroclast recruitment following methotrexate and/or dexamethasone treatment	J Cell Physiol	2021	10.1002/jcp.30278
33436904	Sequential dual-drug delivery of BMP-2 and alendronate from hydroxyapatite-collagen scaffolds for enhanced bone regeneration	Sci Rep	2021	10.1038/s41598-020-80608-3
33434897	Capability of core-sheath polyvinyl alcohol-polycaprolactone emulsion electrospun nanofibrous scaffolds in releasing strontium ranelate for bone regeneration	Biomed Mater	2021	10.1088/1748-605X/abdb07
33434398	Prevascularized hydrogels with mature vascular networks promote the regeneration of critical-size calvarial bone defects in vivo	J Tissue Eng Regen Med	2021	10.1002/term.3166
33433691	Comparison of osteogenic differentiation potential of induced pluripotent stem cells and buccal fat pad stem cells on 3D-printed HA/β-TCP collagen-coated scaffolds	Cell Tissue Res	2021	10.1007/s00441-020-03374-8
33433493	Changes in proteins related to early nerve repair in a rat model of sciatic nerve injury	Neural Regen Res	2021	10.4103/1673-5374.301025
33430198	Influence of the Degree of Deacetylation of Chitosan and BMP-2 Concentration on Biocompatibility and Osteogenic Properties of BMP-2/PLA Granule-Loaded Chitosan/β-Glycerophosphate Hydrogels	Molecules	2021	10.3390/molecules26020261
33427267	HA/MgO nanocrystal-based hybrid hydrogel with high mechanical strength and osteoinductive potential for bone reconstruction in diabetic rats	J Mater Chem B	2021	10.1039/d0tb02553d
33426238	Bone formation potential of collagen type I-based recombinant peptide particles in rat calvaria defects	Regen Ther	2020	10.1016/j.reth.2020.12.001
33425705	Effect of Implantation Ti-6Al-4V ELI in femoral bone defect regeneration of Sprague Dawley rat	J Adv Pharm Technol Res	2020	10.4103/japtr.JAPTR_74_20
33424987	Comparison between Tonifying Kidney Yang and Yin in Treating Segmental Bone Defects Based on the Induced Membrane Technique: An Experimental Study in a Rat Model	Evid Based Complement Alternat Med	2020	10.1155/2020/6575127
33423558	Halloysites modified polyethylene glycol diacrylate/thiolated chitosan double network hydrogel combined with BMP-2 for rat skull regeneration	Artif Cells Nanomed Biotechnol	2021	10.1080/21691401.2020.1858845
33420810	Combined Biomaterials: Amniotic Membrane and Adipose Tissue to Restore Injured Bone as Promoter of Calcification in Bone Regeneration: Preclinical Model	Calcif Tissue Int	2021	10.1007/s00223-020-00793-1
33414903	Decellularized pulp matrix as scaffold for mesenchymal stem cell mediated bone regeneration	J Tissue Eng	2020	10.1177/2041731420981672
33413674	Human amnion-derived mesenchymal stem cells promote osteogenic differentiation of lipopolysaccharide-induced human bone marrow mesenchymal stem cells via ANRIL/miR-125a/APC axis	Stem Cell Res Ther	2021	10.1186/s13287-020-02105-8
33413447	Graphene-modified CePO4 nanorods effectively treat breast cancer-induced bone metastases and regulate macrophage polarization to improve osteo-inductive ability	J Nanobiotechnology	2021	10.1186/s12951-020-00753-9
33407695	Effect of alendronate on the femoral metaphyseal defect under carbamazepine in ovariectomized rats	J Orthop Surg Res	2021	10.1186/s13018-020-02151-1
33406428	Expression of miRNA-29 in Pancreatic β Cells Promotes Inflammation and Diabetes via TRAF3	Cell Rep	2021	10.1016/j.celrep.2020.108576
33400010	Bone repair assessment of critical size defects in rats treated with mineralized bovine bone (Bio-Oss®) and photobiomodulation therapy: a histomorphometric and immunohistochemical study	Lasers Med Sci	2021	10.1007/s10103-020-03234-5
33398491	In vivo bone regeneration using a bioactive nanocomposite scaffold and human mesenchymal stem cells	Cell Tissue Bank	2021	10.1007/s10561-020-09894-5
33395260	Hierarchically Porous Osteoinductive Poly(hydroxyethyl methacrylate-co-methyl methacrylate) Scaffold with Sustained Doxorubicin Delivery for Consolidated Osteosarcoma Treatment and Bone Defect Repair	ACS Biomater Sci Eng	2021	10.1021/acsbiomaterials.0c01628
33391482	Progenitor cell-derived exosomes endowed with VEGF plasmids enhance osteogenic induction and vascular remodeling in large segmental bone defects	Theranostics	2021	10.7150/thno.50741
33386478	Maternal High-Fat Diet Induces Long-Lasting Defects in Bone Structure in Rat Offspring Through Enhanced Osteoclastogenesis	Calcif Tissue Int	2021	10.1007/s00223-020-00801-4
33384204	Evaluation of single-dose applied teriparatide effect on bone healing with histomorphometric and micro-ct analysis	J Craniomaxillofac Surg	2021	10.1016/j.jcms.2020.12.004
35635523	Simvastatin in polymer bioscaffold for bone regeneration. An in vitro and in vivo analysis	Stomatologija	2021
33375905	Boosting osteogenic potential and bone regeneration by co-cultured cell derived extracellular matrix incorporated porous electrospun scaffold	J Biomater Sci Polym Ed	2021	10.1080/09205063.2020.1869879
33375451	Biomimetic Mineralization on 3D Printed PLA Scaffolds: On the Response of Human Primary Osteoblasts Spheroids and In Vivo Implantation	Polymers (Basel)	2020	10.3390/polym13010074
33374294	Bone Regeneration Capacity of Newly Developed Uncalcined/Unsintered Hydroxyapatite and Poly-l-lactide-co-glycolide Sheet in Maxillofacial Surgery: An In Vivo Study	Nanomaterials (Basel)	2020	10.3390/nano11010022
33371390	Synthetic Scaffold/Dental Pulp Stem Cell (DPSC) Tissue Engineering Constructs for Bone Defect Treatment: An Animal Studies Literature Review	Int J Mol Sci	2020	10.3390/ijms21249765
33368312	The role of strontium ranelate and guided bone regeneration in osteoporotic and healthy conditions	J Periodontal Res	2021	10.1111/jre.12825
33367226	In-situ stable injectable collagen-based hydrogels for cell and growth factor delivery	Materialia (Oxf)	2021	10.1016/j.mtla.2020.100954
33364058	A novel experimental approach to evaluate guided bone regeneration (GBR) in the rat femur using a 3D-printed CAD/CAM zirconia space-maintaining barrier	J Adv Res	2020	10.1016/j.jare.2020.07.012
33357851	One-pot fabrication of sacchachitin for production of TEMPO-oxidized sacchachitin nanofibers (TOSCNFs) utilized as scaffolds to enhance bone regeneration	Carbohydr Polym	2021	10.1016/j.carbpol.2020.117270
33357723	Effect of quercetin on chondrocyte phenotype and extracellular matrix expression	Chin J Nat Med	2020	10.1016/S1875-5364(20)60036-X
35837660	Hyaluronic acid-based hydrogels with tobacco mosaic virus containing cell adhesive peptide induce bone repair in normal and osteoporotic rats	Biomater Transl	2020	10.3877/cma.j.issn.2096-112X.2020.01.009
33348262	Antibacterial, proangiogenic, and osteopromotive nanoglass paste coordinates regenerative process following bacterial infection in hard tissue	Biomaterials	2021	10.1016/j.biomaterials.2020.120593
33347290	Metformin-Loaded PCL/PVA Fibrous Scaffold Preseeded with Human Endometrial Stem Cells for Effective Guided Bone Regeneration Membranes	ACS Biomater Sci Eng	2021	10.1021/acsbiomaterials.0c00958
33335716	Immunohistochemical analysis of stem cells from human exfoliated deciduous teeth seeded in carbonate apatite scaffold for the alveolar bone defect in Wistar rats ( Rattus novergicus)	F1000Res	2020	10.12688/f1000research.25009.2
35019645	A Dexamethasone-Eluting Porous Scaffold for Bone Regeneration Fabricated by Selective Laser Sintering	ACS Appl Bio Mater	2020	10.1021/acsabm.0c01126
33336115	Simultaneous incorporation of PTH(1-34) and nano-hydroxyapatite into Chitosan/Alginate Hydrogels for efficient bone regeneration	Bioact Mater	2020	10.1016/j.bioactmat.2020.11.021
33330411	BMSC-Exosomes Carry Mutant HIF-1α for Improving Angiogenesis and Osteogenesis in Critical-Sized Calvarial Defects	Front Bioeng Biotechnol	2020	10.3389/fbioe.2020.565561
33328980	Total Flavonoids of Rhizoma Drynariae Enhances Angiogenic-Osteogenic Coupling During Distraction Osteogenesis by Promoting Type H Vessel Formation Through PDGF-BB/PDGFR-β Instead of HIF-1α/ VEGF Axis	Front Pharmacol	2020	10.3389/fphar.2020.503524
33325378	Aptamers recognizing fibronectin confer improved bioactivity to biomaterials and promote new bone formation in a periodontal defect in rats	Biomed Mater	2020	10.1088/1748-605X/abb6b2
33321647	Graphene oxide-modified 3D acellular cartilage extracellular matrix scaffold for cartilage regeneration	Mater Sci Eng C Mater Biol Appl	2021	10.1016/j.msec.2020.111603
33321645	Demineralized bone matrix scaffold modified with mRNA derived from osteogenically pre-differentiated MSCs improves bone repair	Mater Sci Eng C Mater Biol Appl	2021	10.1016/j.msec.2020.111601
33320641	Biomimetic Membranes of Methacrylated Gelatin/Nanohydroxyapatite/Poly(l-Lactic Acid) for Enhanced Bone Regeneration	ACS Biomater Sci Eng	2020	10.1021/acsbiomaterials.0c00972
33320606	Baghdadite Ceramics Prevent Senescence in Human Osteoblasts and Promote Bone Regeneration in Aged Rats	ACS Biomater Sci Eng	2020	10.1021/acsbiomaterials.0c01120
33320572	Controlled Delivery of Growth Factor by Hierarchical Nanostructured Core-Shell Nanofibers for the Efficient Repair of Critical-Sized Rat Calvarial Defect	ACS Biomater Sci Eng	2020	10.1021/acsbiomaterials.0c00837
33316630	Bioinspired membrane provides periosteum-mimetic microenvironment for accelerating vascularized bone regeneration	Biomaterials	2021	10.1016/j.biomaterials.2020.120561
33313448	Modified hyaluronic acid hydrogels with chemical groups that facilitate adhesion to host tissues enhance cartilage regeneration	Bioact Mater	2020	10.1016/j.bioactmat.2020.11.020
33313444	Lotus seedpod-inspired internal vascularized 3D printed scaffold for bone tissue repair	Bioact Mater	2020	10.1016/j.bioactmat.2020.11.019
33312494	Extracellular vesicles derived from human dental pulp stem cells promote osteogenesis of adipose-derived stem cells via the MAPK pathway	J Tissue Eng	2020	10.1177/2041731420975569
33312352	Nano-biological mesh constructed by astragaloside-IV-induced bone marrow mesenchymal stem cells on PLGA-NPs-SIS can be used for abdominal wall reconstruction	Am J Transl Res	2020
33308245	Epidermal growth factor or platelet-rich plasma combined with induced membrane technique in the treatment of segmental femur defects: an experimental study	J Orthop Surg Res	2020	10.1186/s13018-020-02142-2
33307368	Accelerating bone healing in vivo by harnessing the age-altered activation of c-Jun N-terminal kinase 3	Biomaterials	2021	10.1016/j.biomaterials.2020.120540
33299025	Author Correction: Umbilical cord extracts improve osteoporotic abnormalities of bone marrow-derived mesenchymal stem cells and promote their therapeutic effects on ovariectomised rats	Sci Rep	2020	10.1038/s41598-020-78836-8
33294736	Biodegradable Zn-Sr alloy for bone regeneration in rat femoral condyle defect model: In vitro and in vivo studies	Bioact Mater	2020	10.1016/j.bioactmat.2020.11.007
33294153	Biomimetic and osteogenic 3D silk fibroin composite scaffolds with nano MgO and mineralized hydroxyapatite for bone regeneration	J Tissue Eng	2020	10.1177/2041731420967791
33293964	Dentin-Derived Inorganic Minerals Promote the Osteogenesis of Bone Marrow-Derived Mesenchymal Stem Cells: Potential Applications for Bone Regeneration	Stem Cells Int	2020	10.1155/2020/8889731
33293471	[Hirayama Disease can be Caused by Loss of Attachment of the Cervical Posterior Dura to the Pedicle due to Immunological Abnormalities of the Dura and Posterior Ligaments: A New Hypothesis]	Brain Nerve	2020	10.11477/mf.1416201695
33291525	Nanostructured Carbonated Hydroxyapatite Associated to rhBMP-2 Improves Bone Repair in Rat Calvaria	J Funct Biomater	2020	10.3390/jfb11040087
33290335	The Effect of Autogenous Bone Graft Mixed With Recombinant Human Vascular Endothelial Growth Factor on Bone Regeneration	J Craniofac Surg	2021	10.1097/SCS.0000000000007316
33285198	3D-printed bioactive and biodegradable hydrogel scaffolds of alginate/gelatin/cellulose nanocrystals for tissue engineering	Int J Biol Macromol	2021	10.1016/j.ijbiomac.2020.12.011
33282174	In vivo study of polyurethane and tannin-modified hydroxyapatite composites for calvarial regeneration	J Tissue Eng	2020	10.1177/2041731420968030
33278483	Fabricating a novel HLC-hBMP2 fusion protein for the treatment of bone defects	J Control Release	2021	10.1016/j.jconrel.2020.11.058
33274827	Role of alkali metal oxide type on the degradation and in vivo biocompatibility of soda-lime-borate bioactive glass	J Biomed Mater Res B Appl Biomater	2021	10.1002/jbm.b.34769
33270424	Layered Antimicrobial Selenium Nanoparticle-Calcium Phosphate Coating on 3D Printed Scaffolds Enhanced Bone Formation in Critical Size Defects	ACS Appl Mater Interfaces	2020	10.1021/acsami.0c17017
33263607	Evaluation of a collagen matrix in a mandible defect in rats submitted to the use of bisphosphonates	Acta Cir Bras	2020	10.1590/s0102-865020200100000005
33262591	Nano-Silicate-Reinforced and SDF-1α-Loaded Gelatin-Methacryloyl Hydrogel for Bone Tissue Engineering	Int J Nanomedicine	2020	10.2147/IJN.S270681
33258112	Association of hyaluronic acid with a deproteinized bovine graft improves bone repair and increases bone formation in critical-size bone defects	J Periodontol	2021	10.1002/JPER.20-0613
33257086	Peptide decorated demineralized dentin matrix with enhanced bioactivity, osteogenic differentiation via carboxymethyl chitosan	Dent Mater	2021	10.1016/j.dental.2020.09.019
33256248	Long-Term Effect of Honeycomb β-Tricalcium Phosphate on Zygomatic Bone Regeneration in Rats	Materials (Basel)	2020	10.3390/ma13235374
33255288	Preventive Moderate Continuous Running-Exercise Conditioning Improves the Healing of Non-Critical Size Bone Defects in Male Wistar Rats: A Pilot Study Using µCT	Life (Basel)	2020	10.3390/life10120308
33255042	Simultaneously constructing nanotopographical and chemical cues in 3D-printed polylactic acid scaffolds to promote bone regeneration	Mater Sci Eng C Mater Biol Appl	2021	10.1016/j.msec.2020.111457
33254986	2D titanium carbide(MXene) nanosheets and 1D hydroxyapatite nanowires into free standing nanocomposite membrane: in vitro and in vivo evaluations for bone regeneration	Mater Sci Eng C Mater Biol Appl	2021	10.1016/j.msec.2020.111367
33251125	Bone regeneration with autologous adipose-derived mesenchymal stem cells: A reliable experimental model in rats	MethodsX	2020	10.1016/j.mex.2020.101137
33246951	A facile one-stage treatment of critical bone defects using a calcium sulfate/hydroxyapatite biomaterial providing spatiotemporal delivery of bone morphogenic protein-2 and zoledronic acid	Sci Adv	2020	10.1126/sciadv.abc1779
33242920	Improved osseointegration using porcine xenograft compared to demineralized bone matrix for the treatment of critical defects in a small animal model	Xenotransplantation	2021	10.1111/xen.12662
33242173	Comparison of bone regenerative capacity of donor-matched human adipose-derived and bone marrow mesenchymal stem cells	Cell Tissue Res	2021	10.1007/s00441-020-03315-5
33240866	Desktop-Stereolithography 3D Printing of a Polyporous Extracellular Matrix Bioink for Bone Defect Regeneration	Front Bioeng Biotechnol	2020	10.3389/fbioe.2020.589094
33240277	Alzheimer's Disease-Like Pathology Triggered by Porphyromonas gingivalis in Wild Type Rats Is Serotype Dependent	Front Immunol	2020	10.3389/fimmu.2020.588036
33239080	Human levator veli palatini muscle: a novel source of mesenchymal stromal cells for use in the rehabilitation of patients with congenital craniofacial malformations	Stem Cell Res Ther	2020	10.1186/s13287-020-02017-7
33237391	Subconjunctival injection of tumor necrosis factor-α pre-stimulated bone marrow-derived mesenchymal stem cells enhances anti-inflammation and anti-fibrosis in ocular alkali burns	Graefes Arch Clin Exp Ophthalmol	2021	10.1007/s00417-020-05017-8
33236593	[A Novel Chemically Defined Medium Enhanced the Osteogenic Potential and Periodontal Bone Regeneration of Dental Papilla Cells]	Sichuan Da Xue Xue Bao Yi Xue Ban	2020	10.12182/20201160101
33233028	Berberine promotes peri-implant osteogenesis in diabetic rats by ROS-mediated IRS-1 pathway	Biofactors	2021	10.1002/biof.1692
33226209	Jelly-Inspired Injectable Guided Tissue Regeneration Strategy with Shape Auto-Matched and Dual-Light-Defined Antibacterial/Osteogenic Pattern Switch Properties	ACS Appl Mater Interfaces	2020	10.1021/acsami.0c18070
33216449	Effectiveness of a biodegradable 3D polylactic acid/poly(ɛ-caprolactone)/hydroxyapatite scaffold loaded by differentiated osteogenic cells in a critical-sized radius bone defect in rat	J Tissue Eng Regen Med	2021	10.1002/term.3158
33215221	Construction of tissue engineering bone with the co‑culture system of ADSCs and VECs on partially deproteinized biologic bone in vitro: A preliminary study	Mol Med Rep	2021	10.3892/mmr.2020.11696
33210023	Synergistic anti-inflammatory and osteogenic n-HA/resveratrol/chitosan composite microspheres for osteoporotic bone regeneration	Bioact Mater	2020	10.1016/j.bioactmat.2020.10.018
33208266	A comparison of two types of electrospun chitosan membranes and a collagen membrane in vivo	Dent Mater	2021	10.1016/j.dental.2020.10.011
33207764	Polymeric Gelatin Scaffolds Affect Mesenchymal Stem Cell Differentiation and Its Diverse Applications in Tissue Engineering	Int J Mol Sci	2020	10.3390/ijms21228632
33206774	Influence of bone defect position and span in 3-point bending tests: experimental and finite element analysis	Braz Oral Res	2020	10.1590/1807-3107bor-2021.vol35.0001
33206069	In vitro and in vivo osteogenesis up-regulated by two-dimensional nanosheets through a macrophage-mediated pathway	Biomater Sci	2021	10.1039/d0bm01596b
33203826	The First Report to Evaluate Safety of Cyanobacterium Leptolyngbya sp. KIOST-1 for Use as a Food Ingredient: Oral Acute Toxicity and Genotoxicity Study	J Microbiol Biotechnol	2021	10.4014/jmb.2007.07013
33198129	Bone Regeneration Using Rat-Derived Dedifferentiated Fat Cells Combined with Activated Platelet-Rich Plasma	Materials (Basel)	2020	10.3390/ma13225097
33197902	A novel vertical aligned mesoporous silica coated nanohydroxyapatite particle as efficient dexamethasone carrier for potential application in osteogenesis	Biomed Mater	2021	10.1088/1748-605X/abcae1
33195122	3D Printed Polyurethane Scaffolds for the Repair of Bone Defects	Front Bioeng Biotechnol	2020	10.3389/fbioe.2020.557215
33194176	Adipose-derived stromal vascular fraction prevent bone bridge formation on growth plate injury in rat (in vivo studies) an experimental research	Ann Med Surg (Lond)	2020	10.1016/j.amsu.2020.09.026
33191698	[Effect of glycoside of short-horned epimedium Herb on the expressions of transforming growth factor β (1) and basic fibroblast growth factor induced membrane by Masquelet technology]	Zhongguo Xiu Fu Chong Jian Wai Ke Za Zhi	2020	10.7507/1002-1892.201905060
35019516	Whitlockite Granules on Bone Regeneration in Defect of Rat Calvaria	ACS Appl Bio Mater	2020	10.1021/acsabm.0c00960
33190055	Morphological changes in the vertebrae and central canal of rat pups born after exposure to the electromagnetic field of pregnant rats	Acta Histochem	2020	10.1016/j.acthis.2020.151652
33184942	Recovering the osteoblastic differentiation potential of mesenchymal stem cells derived from diabetic rats by photobiomodulation therapy	J Biophotonics	2021	10.1002/jbio.202000393
33181360	Co-inspired hydroxyapatite-based scaffolds for vascularized bone regeneration	Acta Biomater	2021	10.1016/j.actbio.2020.11.010
33178669	Utility of Air Bladder-Derived Nanostructured ECM for Tissue Regeneration	Front Bioeng Biotechnol	2020	10.3389/fbioe.2020.553529
33177580	Lufenuron induces reproductive toxicity and genotoxic effects in pregnant albino rats and their fetuses	Sci Rep	2020	10.1038/s41598-020-76638-6
33174612	Development and characterization of a predictive microCT-based non-union model in Fischer F344 rats	Arch Orthop Trauma Surg	2022	10.1007/s00402-020-03680-4
33166711	Gene transfection achieved by utilizing antibacterial calcium phosphate nanoparticles for enhanced regenerative therapy	Acta Biomater	2021	10.1016/j.actbio.2020.11.003
33166458	Biological Effects of a Three-Dimensionally Printed Ti6Al4V Scaffold Coated with Piezoelectric BaTiO(3) Nanoparticles on Bone Formation	ACS Appl Mater Interfaces	2020	10.1021/acsami.0c10957
33166076	The "Yin and Yang" of Immunomodulatory Magnesium-Enriched Graphene Oxide Nanoscrolls Decorated Biomimetic Scaffolds in Promoting Bone Regeneration	Adv Healthc Mater	2021	10.1002/adhm.202000631
33163699	Dimethyloxallyl glycine/nanosilicates-loaded osteogenic/angiogenic difunctional fibrous structure for functional periodontal tissue regeneration	Bioact Mater	2020	10.1016/j.bioactmat.2020.10.010
33159499	Asprin-loaded strontium-containing α-calcium sulphate hemihydrate/nano-hydroxyapatite composite promotes regeneration of critical bone defects	J Cell Mol Med	2020	10.1111/jcmm.15918
33153127	Gelatin-Modified Calcium/Strontium Hydrogen Phosphates Stimulate Bone Regeneration in Osteoblast/Osteoclast Co-Culture and in Osteoporotic Rat Femur Defects-In Vitro to In Vivo Translation	Molecules	2020	10.3390/molecules25215103
33150984	Synergistic effect of electromagnetic fields and nanomagnetic particles on osteogenesis through calcium channels and p-ERK signaling	J Orthop Res	2021	10.1002/jor.24905
33149587	Creation of Bony Microenvironment with Extracellular Matrix Doped-Bioactive Ceramics to Enhance Osteoblast Behavior and Delivery of Aspartic Acid-Modified BMP-2 Peptides	Int J Nanomedicine	2020	10.2147/IJN.S272571
33149574	Lanthanides-Substituted Hydroxyapatite/Aloe vera Composite Coated Titanium Plate for Bone Tissue Regeneration	Int J Nanomedicine	2020	10.2147/IJN.S267632
33142216	Photobiomodulation as adjunctive therapy for guided bone regeneration. A microCT study in osteoporotic rat model	J Photochem Photobiol B	2020	10.1016/j.jphotobiol.2020.112053
33142205	Ex-vivo biomechanics of repaired rat intervertebral discs using genipin crosslinked fibrin adhesive hydrogel	J Biomech	2020	10.1016/j.jbiomech.2020.110100
33136892	Manifestations of Apprehension and Anxiety in a Sprague Dawley Cranial Defect Model	J Craniofac Surg	2020	10.1097/SCS.0000000000006777
33136889	Autogenous Tooth Bone Graft and Simvastatin Combination Effect on Bone Healing	J Craniofac Surg	2020	10.1097/SCS.0000000000006707
33136853	Osteogenesis Differences Around Titanium Implant and in Bone Defect Between Jaw Bones and Long Bones	J Craniofac Surg	2020	10.1097/SCS.0000000000006795
33136183	Anatomy of the axillary arch: from its incidence in human to an embryologic and a phylogenetic explanation of its origins	Surg Radiol Anat	2021	10.1007/s00276-020-02605-5
33130322	Re-establishment of macrophage homeostasis by titanium surface modification in type II diabetes promotes osseous healing	Biomaterials	2021	10.1016/j.biomaterials.2020.120464
33129987	Bone marrow stromal cells stimulated by strontium-substituted calcium silicate ceramics: release of exosomal miR-146a regulates osteogenesis and angiogenesis	Acta Biomater	2021	10.1016/j.actbio.2020.10.038
33128637	The effects of oyster shell/alpha-calcium sulfate hemihydrate/platelet-rich plasma/bone mesenchymal stem cells bioengineering scaffold on rat critical-sized calvarial defects	J Mater Sci Mater Med	2020	10.1007/s10856-020-06441-2
33125972	Aspirin modified strontium-doped β-tricalcium phosphate can accelerate the healing of femoral metaphyseal defects in ovariectomized rats	Biomed Pharmacother	2020	10.1016/j.biopha.2020.110911
33121247	Ascorbic Acid-PEI Carbon Dots with Osteogenic Effects as miR-2861 Carriers to Effectively Enhance Bone Regeneration	ACS Appl Mater Interfaces	2020	10.1021/acsami.0c15425
33116264	Proteomics of regenerated tissue in response to a titanium implant with a bioactive surface in a rat tibial defect model	Sci Rep	2020	10.1038/s41598-020-75527-2
33113818	Effect of Honeycomb β-TCP Geometrical Structure on Bone Tissue Regeneration in Skull Defect	Materials (Basel)	2020	10.3390/ma13214761
33113570	Trabecular Bone is Increased in a Rat Model of Polycystic Ovary Syndrome	Exp Clin Endocrinol Diabetes	2021	10.1055/a-1284-5491
33109085	The role of the msaABCR operon in implant-associated chronic osteomyelitis in Staphylococcus aureus USA300 LAC	BMC Microbiol	2020	10.1186/s12866-020-01964-8
33105615	Gas Permeability of Mold during Freezing Process Alters the Pore Distribution of Gelatin Sponge and Its Bone-Forming Ability	Materials (Basel)	2020	10.3390/ma13214705
33103697	KR-12 coating of polyetheretherketone (PEEK) surface via polydopamine improves osteointegration and antibacterial activity in vivo	J Mater Chem B	2020	10.1039/d0tb01899f
33102851	Growth hormone effects on healing efficacy, bone resorption and renal morphology of rats: histological and histometric study in rat calvaria	Heliyon	2020	10.1016/j.heliyon.2020.e05226
33098131	Osteogenic effects in a rat osteoporosis model and femur defect model by simvastatin microcrystals	Ann N Y Acad Sci	2021	10.1111/nyas.14513
33091660	A comparison of the early therapeutic effects of allogeneic bone marrow-derived mesenchymal stem cells and calcitonin on the healing of surgically induced mandibular bone defects in osteoporotic rats	Arch Oral Biol	2020	10.1016/j.archoralbio.2020.104934
33090476	Rat bone healing induced by natural nanocrystalline carbonated hydroxyapatite in combination with human amniotic fluid stem cells (AFSCs)	J Cell Physiol	2020	10.1002/jcp.30043
33086991	Nonviral Gene Delivery Embedded in Biomimetically Mineralized Matrices for Bone Tissue Engineering	Tissue Eng Part A	2021	10.1089/ten.TEA.2020.0206
33086948	Role of Curcuminoids and Tricalcium Phosphate Ceramic in Rat Spinal Fusion	Tissue Eng Part C Methods	2020	10.1089/ten.TEC.2020.0217
33086112	Preparation and characterisation of a gellan gum-based hydrogel enabling osteogenesis and inhibiting Enterococcus faecalis	Int J Biol Macromol	2020	10.1016/j.ijbiomac.2020.10.083
33079278	SDF-1 mediates mesenchymal stem cell recruitment and migration via the SDF-1/CXCR4 axis in bone defect	J Bone Miner Metab	2021	10.1007/s00774-020-01122-0
33076773	Bi-layered Composite Scaffold for Repair of the Osteochondral Defects	Adv Wound Care (New Rochelle)	2021	10.1089/wound.2019.1140
33076561	Histomorphometric, Immunohistochemical, Ultrastructural Characterization of a Nano-Hydroxyapatite/Beta-Tricalcium Phosphate Composite and a Bone Xenograft in Sub-Critical Size Bone Defect in Rat Calvaria	Materials (Basel)	2020	10.3390/ma13204598
33073063	Hybrid gelatin/oxidized chondroitin sulfate hydrogels incorporating bioactive glass nanoparticles with enhanced mechanical properties, mineralization, and osteogenic differentiation	Bioact Mater	2020	10.1016/j.bioactmat.2020.09.012
33069135	Development of systemic immune dysregulation in a rat trauma model of biomaterial-associated infection	Biomaterials	2021	10.1016/j.biomaterials.2020.120405
33061361	A Novel 3D-bioprinted Porous Nano Attapulgite Scaffolds with Good Performance for Bone Regeneration	Int J Nanomedicine	2020	10.2147/IJN.S254094
33058099	Effects of VEGF on Prefabricated Vascularized Bone Allografts in Rats	J Reconstr Microsurg	2021	10.1055/s-0040-1718394
33052447	Synthetic ceramic macroporous blocks as a scaffold in ectopic bone formation induced by recombinant human bone morphogenetic protein 6 within autologous blood coagulum in rats	Int Orthop	2021	10.1007/s00264-020-04847-9
33049125	Tissue-specific mesenchymal stem cell-dependent osteogenesis in highly porous chitosan-based bone analogs	Stem Cells Transl Med	2021	10.1002/sctm.19-0385
33045260	Scn1a and Cacna1a mutations mutually alter their original phenotypes in rats	Neurochem Int	2020	10.1016/j.neuint.2020.104859
33042966	A New Self-Healing Hydrogel Containing hucMSC-Derived Exosomes Promotes Bone Regeneration	Front Bioeng Biotechnol	2020	10.3389/fbioe.2020.564731
33038401	In vitro and in vivo study of naturally derived alginate/hydroxyapatite bio composite scaffolds	Int J Biol Macromol	2020	10.1016/j.ijbiomac.2020.10.014
33035608	Development of electrospun polymer scaffolds for the localized and controlled delivery of siponimod for the management of critical bone defects	Int J Pharm	2020	10.1016/j.ijpharm.2020.119956
33026410	Highly biosafe biomimetic stem cell membrane-disguised nanovehicles for cartilage regeneration	J Mater Chem B	2020	10.1039/d0tb01686a
33025170	Impact of scaffold granule size use in Masquelet technique on periosteal reaction: a study in rat femur critical size bone defect model	Eur J Trauma Emerg Surg	2022	10.1007/s00068-020-01516-9
33024897	Three-dimensional bioprinting of multicell-laden scaffolds containing bone morphogenic protein-4 for promoting M2 macrophage polarization and accelerating bone defect repair in diabetes mellitus	Bioact Mater	2020	10.1016/j.bioactmat.2020.08.030
33023631	Effects of electromagnetic fields treatment on rat critical-sized calvarial defects with a 3D-printed composite scaffold	Stem Cell Res Ther	2020	10.1186/s13287-020-01954-7
33022075	Treatment with functionalized designer self-assembling peptide hydrogels promotes healing of experimental periodontal defects	J Periodontal Res	2021	10.1111/jre.12807
33021330	Effects of FK506 on the healing of diaphyseal, critical size defects in the rat femur	Eur Cell Mater	2020	10.22203/eCM.v040a10
33019762	Evaluation of New Octacalcium Phosphate-Coated Xenograft in Rats Calvarial Defect Model on Bone Regeneration	Materials (Basel)	2020	10.3390/ma13194391
33019668	Dimethoate Induces DNA Damage and Mitochondrial Dysfunction Triggering Apoptosis in Rat Bone-Marrow and Peripheral Blood Cells	Toxics	2020	10.3390/toxics8040080
33016600	Influence of doxycycline administration on rat embryonic development during organogenesis	J Biochem Mol Toxicol	2021	10.1002/jbt.22613
33015165	A Multifunctional Antibacterial and Osteogenic Nanomedicine: QAS-Modified Core-Shell Mesoporous Silica Containing Ag Nanoparticles	Biomed Res Int	2020	10.1155/2020/4567049
33012164	MXene-Based Hydrogels Endow Polyetheretherketone with Effective Osteogenicity and Combined Treatment of Osteosarcoma and Bacterial Infection	ACS Appl Mater Interfaces	2020	10.1021/acsami.0c14752
33007489	Biomimetic and hierarchical nerve conduits from multifunctional nanofibers for guided peripheral nerve regeneration	Acta Biomater	2020	10.1016/j.actbio.2020.09.037
33005252	The combination of PLLA/PLGA/PCL composite scaffolds integrated with BMP-2-loaded microspheres and low-intensity pulsed ultrasound alleviates steroid-induced osteonecrosis of the femoral head	Exp Ther Med	2020	10.3892/etm.2020.9254
33004873	Sclerostin antibody stimulates periodontal regeneration in large alveolar bone defects	Sci Rep	2020	10.1038/s41598-020-73026-y
33001510	Nanotextured silk fibroin/hydroxyapatite biomimetic bilayer tough structure regulated osteogenic/chondrogenic differentiation of mesenchymal stem cells for osteochondral repair	Cell Prolif	2020	10.1111/cpr.12917
33000773	Smurf1-targeting miR-19b-3p-modified BMSCs combined PLLA composite scaffold to enhance osteogenic activity and treat critical-sized bone defects	Biomater Sci	2020	10.1039/d0bm01251c
32996551	A novel 3D indirect co-culture system based on a collagen hydrogel scaffold for enhancing the osteogenesis of stem cells	J Mater Chem B	2020	10.1039/d0tb01770a
32994018	Poly(3-hydroxybutyrate)/hydroxyapatite/alginate scaffolds seeded with mesenchymal stem cells enhance the regeneration of critical-sized bone defect	Mater Sci Eng C Mater Biol Appl	2020	10.1016/j.msec.2020.110991
32992850	Evaluation of Bone Regeneration in Rat Calvaria Using Bone Autologous Micrografts and Xenografts: Histological and Histomorphometric Analysis	Materials (Basel)	2020	10.3390/ma13194284
35517109	Coaxial nanofiber scaffold with super-active platelet lysate to accelerate the repair of bone defects	RSC Adv	2020	10.1039/d0ra06305c
32983858	Platelet rich fibrin versus ozone gel for periodontal regeneration in induced rats' intrabony three-wall periodontal defects	J Oral Biol Craniofac Res	2020	10.1016/j.jobcr.2020.09.001
32982232	Effect of Attapulgite-Doped Electrospun Fibrous PLGA Scaffold on Pro-Osteogenesis and Barrier Function in the Application of Guided Bone Regeneration	Int J Nanomedicine	2020	10.2147/IJN.S244533
32981208	Dexamethasone-loaded β-cyclodextrin for osteogenic induction of mesenchymal stem/progenitor cells and bone regeneration	J Biomed Mater Res A	2021	10.1002/jbm.a.37104
32979205	Drill Hole Models to Investigate Bone Repair	Methods Mol Biol	2021	10.1007/978-1-0716-0989-7_12
32976700	Mesenchymal stem cells from a hypoxic culture improve nerve regeneration	J Tissue Eng Regen Med	2020	10.1002/term.3136
32975075	[VEGF-transfected hBMSCs Aggravate Early Brain Edema in Cerebral Hemorrhage Rats]	Sichuan Da Xue Xue Bao Yi Xue Ban	2020	10.12182/20200960605
32972295	Scaffold-Free Cartilage Construct from Infrapatellar Fat Pad Stem Cells for Cartilage Restoration	Tissue Eng Part A	2022	10.1089/ten.TEA.2020.0167
32969936	Biomechanical Evaluation of Implant Osseointegration After Guided Bone Regeneration With Different Bone Grafts	J Craniofac Surg	2021	10.1097/SCS.0000000000007102
32966037	Local and Sustained Delivery of Rifampicin from a Bioactive Ceramic Carrier Treats Bone Infection in Rat Tibia	ACS Infect Dis	2020	10.1021/acsinfecdis.0c00369
32961127	Alendronate Impairs Healing of Calvaria Critical Defects After Bone Graft With Different Bone Substitute Materials	J Oral Maxillofac Surg	2020	10.1016/j.joms.2020.08.022
32957154	Bone Union Enhancement by bFGF-Containing HAp/Col in Prefabricated Vascularized Allo-Bone Grafts	J Reconstr Microsurg	2021	10.1055/s-0040-1716854
32955073	Consecutive dephosphorylation by alkaline phosphatase-directed in situ formation of porous hydrogels of SF with nanocrystalline calcium phosphate ceramics for bone regeneration	J Mater Chem B	2020	10.1039/d0tb01777a
32951298	Interleukin-4-loaded hydrogel scaffold regulates macrophages polarization to promote bone mesenchymal stem cells osteogenic differentiation via TGF-β1/Smad pathway for repair of bone defect	Cell Prolif	2020	10.1111/cpr.12907
32946872	Bile acid-based dual-functional prodrug nanoparticles for bone regeneration through hydrogen peroxide scavenging and osteogenic differentiation of mesenchymal stem cells	J Control Release	2020	10.1016/j.jconrel.2020.09.023
32941220	Study of the Effect of Topical Ozonated Oil on Healing of Calvarial Defect	J Craniofac Surg	2021	10.1097/SCS.0000000000007055
32939244	Biological properties of bone marrow stem cells and adipose-derived stem cells derived from T2DM rats: a comparative study	Cell Biosci	2020	10.1186/s13578-020-00465-5
32938854	Effects of metformin on the prevention of bisphosphonate-related osteonecrosis of the jaw-like lesions in rats	J Prosthodont Res	2021	10.2186/jpr.JPOR_2019_629
32938350	Mesoporous Bioactive Glass Scaffold Delivers Salvianolic Acid B to Promote Bone Regeneration in a Rat Cranial Defect Model	Curr Drug Deliv	2021	10.2174/1567201817666200916091253
32937955	Postoperative Administration of the Acetylcholinesterase Inhibitor, Donepezil, Interferes with Bone Healing and Implant Osseointegration in a Rat Model	Biomolecules	2020	10.3390/biom10091318
32934295	Knee osteoarthritis in young growing rats is associated with widespread osteopenia and impaired bone mineralization	Sci Rep	2020	10.1038/s41598-020-71941-8
32932731	Is the Bacterial Cellulose Membrane Feasible for Osteopromotive Property?	Membranes (Basel)	2020	10.3390/membranes10090230
32926926	Bone marrow mesenchymal stem cells ameliorated kidney fibrosis by attenuating TLR4/NF-κB in diabetic rats	Life Sci	2020	10.1016/j.lfs.2020.118385
32924069	Role of bone 1stem cell-seeded 3D polylactic acid/polycaprolactone/hydroxyapatite scaffold on a critical-sized radial bone defect in rat	Cell Tissue Res	2021	10.1007/s00441-020-03284-9
32923314	Local delivery of insulin/IGF-1 for bone regeneration: carriers, strategies, and effects	Nanotheranostics	2020	10.7150/ntno.46408
32919664	Immobilizing magnesium ions on 3D printed porous tantalum scaffolds with polydopamine for improved vascularization and osteogenesis	Mater Sci Eng C Mater Biol Appl	2020	10.1016/j.msec.2020.111303
32919219	Withanolide B promotes osteogenic differentiation of human bone marrow mesenchymal stem cells via ERK1/2 and Wnt/β-catenin signaling pathways	Int Immunopharmacol	2020	10.1016/j.intimp.2020.106960
32917285	MicroRNA-27b targets CBFB to inhibit differentiation of human bone marrow mesenchymal stem cells into hypertrophic chondrocytes	Stem Cell Res Ther	2020	10.1186/s13287-020-01909-y
32915522	Regeneration enhanced in critical-sized bone defects using bone-specific extracellular matrix protein	J Biomed Mater Res B Appl Biomater	2021	10.1002/jbm.b.34722
32911827	Histological and Radiological Evaluation of Low-Intensity Pulsed Ultrasound Versus Whole Body Vibration on Healing of Mandibular Bone Defects in Rats	Medicina (Kaunas)	2020	10.3390/medicina56090457
32908157	Osteoconductive and electroactive carbon nanofibers/hydroxyapatite nanocomposite tailored for bone tissue engineering: in vitro and in vivo studies	Sci Rep	2020	10.1038/s41598-020-71455-3
32902871	Citric acid, but not tetracycline, improves the microscopic pattern of healing of particulate autogenous bone grafts in critical-size defects	J Periodontol	2021	10.1002/JPER.20-0363
32897066	Genistein Improves Bone Healing via Triggering Estrogen Receptor Alpha-Mediated Expressions of Osteogenesis-Associated Genes and Consequent Maturation of Osteoblasts	J Agric Food Chem	2020	10.1021/acs.jafc.0c02830
32894745	A Composite Tissue Engineered Bone Material Consisting of Bone Mesenchymal Stem Cells, Bone Morphogenetic Protein 9 (BMP9) Gene Lentiviral Vector, and P3HB4HB Thermogel (BMSCs-LV-BMP9-P3HB4HB) Repairs Calvarial Skull Defects in Rats by Expression of Osteogenic Factors	Med Sci Monit	2020	10.12659/MSM.924666
32891867	Bone regeneration is mediated by macrophage extracellular vesicles	Bone	2020	10.1016/j.bone.2020.115627
32868075	Suppressing PLCγ1 enhances osteogenic and chondrogenic potential of BMSCs	Biochem Biophys Res Commun	2020	10.1016/j.bbrc.2020.08.049
32865533	Machine Learning Algorithms for Early Detection of Bone Metastases in an Experimental Rat Model	J Vis Exp	2020	10.3791/61235
32860947	Trabecular architecture during the healing process of a tibial diaphysis defect	Acta Biomater	2021	10.1016/j.actbio.2020.08.028
32853801	A multifunctional electrowritten bi-layered scaffold for guided bone regeneration	Acta Biomater	2020	10.1016/j.actbio.2020.08.017
32851386	Construction of Dual-Biofunctionalized Chitosan/Collagen Scaffolds for Simultaneous Neovascularization and Nerve Regeneration	Research (Wash D C)	2020	10.34133/2020/2603048
32850732	Brain Derived Neurotrophic Factor and Glial Cell Line-Derived Neurotrophic Factor-Transfected Bone Mesenchymal Stem Cells for the Repair of Periphery Nerve Injury	Front Bioeng Biotechnol	2020	10.3389/fbioe.2020.00874
32846010	Osteogenic effects of bioabsorbable magnesium implant in rat mandibles and in vitro	J Periodontol	2021	10.1002/JPER.20-0162
32842853	Porous shape memory scaffold of dextran and hydroxyapatite for minimum invasive implantation for bone tissue engineering applications	J Biomater Appl	2021	10.1177/0885328220950062
32840054	Regeneration of hyaline cartilage in osteochondral lesion model using L-lysine magnetic nanoparticles labeled mesenchymal stem cells and their in vivo imaging	J Tissue Eng Regen Med	2020	10.1002/term.3120
32838702	Impact of Single or Combined Drug Therapy on Bone Regeneration in Healthy and Osteoporotic Rats	Tissue Eng Part A	2021	10.1089/ten.TEA.2020.0122
32833527	Low-Density Lipoprotein Receptor-Related Protein 5-Deficient Rats Have Reduced Bone Mass and Abnormal Development of the Retinal Vasculature	CRISPR J	2020	10.1089/crispr.2020.0009
32829040	MSTN is a key mediator for low-intensity pulsed ultrasound preventing bone loss in hindlimb-suspended rats	Bone	2021	10.1016/j.bone.2020.115610
32828282	Combined therapy of adipose-derived stem cells and photobiomodulation on accelerated bone healing of a critical size defect in an osteoporotic rat model	Biochem Biophys Res Commun	2020	10.1016/j.bbrc.2020.06.023
32821104	3D-HA Scaffold Functionalized by Extracellular Matrix of Stem Cells Promotes Bone Repair	Int J Nanomedicine	2020	10.2147/IJN.S259678
32817921	Regulation of the inflammatory cycle by a controllable release hydrogel for eliminating postoperative inflammation after discectomy	Bioact Mater	2020	10.1016/j.bioactmat.2020.07.008
32817920	Cryogenic 3D printing of dual-delivery scaffolds for improved bone regeneration with enhanced vascularization	Bioact Mater	2020	10.1016/j.bioactmat.2020.07.007
32817919	Nanotherapeutics for regeneration of degenerated tissue infected by bacteria through the multiple delivery of bioactive ions and growth factor with antibacterial/angiogenic and osteogenic/odontogenic capacity	Bioact Mater	2020	10.1016/j.bioactmat.2020.07.010
32815657	Bone marrow coagulated and low-level laser therapy accelerate bone healing by enhancing angiogenesis, cell proliferation, osteoblast differentiation, and mineralization	J Biomed Mater Res A	2021	10.1002/jbm.a.37076
32815306	A Multi-Functional Implant Induces Bone Formation in a Diabetic Model	Adv Healthc Mater	2020	10.1002/adhm.202000770
32814879	CircRNA-vgll3 promotes osteogenic differentiation of adipose-derived mesenchymal stem cells via modulating miRNA-dependent integrin α5 expression	Cell Death Differ	2021	10.1038/s41418-020-0600-6
32814397	ZIF-8-Modified Multifunctional Bone-Adhesive Hydrogels Promoting Angiogenesis and Osteogenesis for Bone Regeneration	ACS Appl Mater Interfaces	2020	10.1021/acsami.0c12090
32811642	Schwann Cell-derived exosomes promote bone regeneration and repair by enhancing the biological activity of porous Ti6Al4V scaffolds	Biochem Biophys Res Commun	2020	10.1016/j.bbrc.2020.07.094
32806270	The influence of different artificial extracellular matrix implant coatings on the regeneration of a critical size femur defect in rats	Mater Sci Eng C Mater Biol Appl	2020	10.1016/j.msec.2020.111157
32803541	Combined Delivery of Two Different Bioactive Factors Incorporated in Hydroxyapatite Microcarrier for Bone Regeneration	Tissue Eng Regen Med	2020	10.1007/s13770-020-00257-5
32802919	Effect of dihydrotestosterone, 17-β-estrogen, genistein and equol on remodeling and morphology of bone in osteoporotic male rats during bone healing	Bone Rep	2020	10.1016/j.bonr.2020.100300
32800340	Metformin promotes the osseointegration of titanium implants under osteoporotic conditions by regulating BMSCs autophagy, and osteogenic differentiation	Biochem Biophys Res Commun	2020	10.1016/j.bbrc.2020.06.146
32794678	[Effect of lentivirus-mediated silencing of P75 neurotrophin receptor gene on osteogenic differentiation of bone marrow mesenchymal stem cells in rats]	Zhongguo Xiu Fu Chong Jian Wai Ke Za Zhi	2020	10.7507/1002-1892.201912086
32794677	[Early effect of graphene oxide-carboxymethyl chitosan hydrogel loaded with interleukin 4 and bone morphogenetic protein 2 on bone immunity and repair]	Zhongguo Xiu Fu Chong Jian Wai Ke Za Zhi	2020	10.7507/1002-1892.201911068
32790879	2,3,5,4'-Tetrahydroxystilbene-2-O-β-d-glucoside promotes the effects of dental pulp stem cells on rebuilding periodontal tissues in experimental periodontal defects	J Periodontol	2021	10.1002/JPER.19-0563
32790167	Release of CXCL12 from Apoptotic Skeletal Cells Contributes to Bone Growth Defects Following Dexamethasone Therapy in Rats	J Bone Miner Res	2020	10.1002/jbmr.4034
32788570	Expression of Fibroblast Growth Factor 4 in a Rat Model of Polydactyly of the Thumb Induced by Cytarabine	Med Sci Monit	2020	10.12659/MSM.926953
32787917	Exosomes derived from atorvastatin-pretreated MSC accelerate diabetic wound repair by enhancing angiogenesis via AKT/eNOS pathway	Stem Cell Res Ther	2020	10.1186/s13287-020-01824-2
32787349	Elevated osteogenic potential of stem cells from inflammatory dental pulp tissues by Wnt4 overexpression for treating bone defect in rats	Ann Palliat Med	2020	10.21037/apm-20-460
32782995	3D-printed Biomimetic Bioactive Glass Scaffolds for Bone Regeneration in Rat Calvarial Defects	Int J Bioprint	2020	10.18063/ijb.v6i2.274
32781325	NIR fluorescence for monitoring in vivo scaffold degradation along with stem cell tracking in bone tissue engineering	Biomaterials	2020	10.1016/j.biomaterials.2020.120267
32781127	Biomimetic mineralization of novel hydroxyethyl cellulose/soy protein isolate scaffolds promote bone regeneration in vitro and in vivo	Int J Biol Macromol	2020	10.1016/j.ijbiomac.2020.08.029
32778332	Preconditioning adipose-derived stem cells with photobiomodulation significantly increased bone healing in a critical size femoral defect in rats	Biochem Biophys Res Commun	2020	10.1016/j.bbrc.2020.07.048
32777971	Gene-modified BMSCs encapsulated with carboxymethyl cellulose facilitate osteogenesis in vitro and in vivo	J Biomater Appl	2021	10.1177/0885328220948030
32775319	In vivo Regeneration of Mineralized Bone Tissue in Anisotropic Biomimetic Sponges	Front Bioeng Biotechnol	2020	10.3389/fbioe.2020.00587
32775203	Bioactive PLGA/tricalcium phosphate scaffolds incorporating phytomolecule icaritin developed for calvarial defect repair in rat model	J Orthop Translat	2020	10.1016/j.jot.2020.05.008
32775186	Evaluations of hydroxyapatite and bioactive glass in the repair of critical size bone defects in rat calvaria	J Oral Biol Craniofac Res	2020	10.1016/j.jobcr.2020.07.014
32770114	A tailored polylactic acid/polycaprolactone biodegradable and bioactive 3D porous scaffold containing gelatin nanofibers and Taurine for bone regeneration	Sci Rep	2020	10.1038/s41598-020-70155-2
32764934	One-Step Preparation of an AgNP-nHA@RGO Three-Dimensional Porous Scaffold and Its Application in Infected Bone Defect Treatment	Int J Nanomedicine	2020	10.2147/IJN.S241859
32761906	Regeneration of critical-sized mandibular defect using a 3D-printed hydroxyapatite-based scaffold: An exploratory study	J Periodontol	2021	10.1002/JPER.20-0110
32755711	Bioactive electrospun nanocomposite scaffolds of poly(lactic acid)/cellulose nanocrystals for bone tissue engineering	Int J Biol Macromol	2020	10.1016/j.ijbiomac.2020.07.246
32755059	The combination of a poly-caprolactone/nano-hydroxyapatite honeycomb scaffold and mesenchymal stem cells promotes bone regeneration in rat calvarial defects	J Tissue Eng Regen Med	2020	10.1002/term.3114
32751921	Native Bovine Hydroxyapatite Powder, Demineralised Bone Matrix Powder, and Purified Bone Collagen Membranes Are Efficient in Repair of Critical-Sized Rat Calvarial Defects	Materials (Basel)	2020	10.3390/ma13153393
32750294	Vital Roles of Gremlin-1 in Pulmonary Arterial Hypertension Induced by Systemic-to-Pulmonary Shunts	J Am Heart Assoc	2020	10.1161/JAHA.120.016586
32748313	Upregulated miR-224-5p suppresses osteoblast differentiation by increasing the expression of Pai-1 in the lumbar spine of a rat model of congenital kyphoscoliosis	Mol Cell Biochem	2020	10.1007/s11010-020-03859-8
32746931	Evaluation of the bone morphology around four types of porous metal implants placed in distal femur of ovariectomized rats	J Orthop Surg Res	2020	10.1186/s13018-020-01822-3
32746906	The co-culture of ASCs and EPCs promotes vascularized bone regeneration in critical-sized bone defects of cranial bone in rats	Stem Cell Res Ther	2020	10.1186/s13287-020-01858-6
32743958	Delivering Proangiogenic Factors from 3D-Printed Polycaprolactone Scaffolds for Vascularized Bone Regeneration	Adv Healthc Mater	2020	10.1002/adhm.202000727
32739657	25(OH)D status and expression of miR-140 in the serum of patients with developmental dysplasia of the hip	Nutrition	2021	10.1016/j.nut.2020.110896
32736373	Advanced reconfigurable scaffolds fabricated by 4D printing for treating critical-size bone defects of irregular shapes	Biofabrication	2020	10.1088/1758-5090/abab5b
32733861	Endochondral Bone Regeneration by Non-autologous Mesenchymal Stem Cells	Front Bioeng Biotechnol	2020	10.3389/fbioe.2020.00651
32732986	Author Correction: Repair of bone defects with prefabricated vascularized bone grafts and double-labeled bone marrow-derived mesenchymal stem cells in a rat model	Sci Rep	2020	10.1038/s41598-020-69955-3
32732577	Percutaneous CO2 Treatment Accelerates Bone Generation During Distraction Osteogenesis in Rabbits	Clin Orthop Relat Res	2020	10.1097/CORR.0000000000001288
32729778	Bioavailability of Calcium from Chia (Salvia hispanica L.) in Ovariectomized Rats Fed a High Fat Diet	J Am Coll Nutr	2021	10.1080/07315724.2020.1790441
32729379	Development of a Rat Model of Mandibular Irradiation Sequelae for Preclinical Studies of Bone Repair	Tissue Eng Part C Methods	2020	10.1089/ten.TEC.2020.0109
32729362	Predifferentiated Gingival Stem Cell-Induced Bone Regeneration in Rat Alveolar Bone Defect Model	Tissue Eng Part A	2021	10.1089/ten.TEA.2020.0052
32727506	Bone defect reconstruction with a novel biomaterial containing calcium phosphate and aluminum oxide reinforcement	J Orthop Surg Res	2020	10.1186/s13018-020-01801-8
32727093	In Vitro and In Vivo Biocompatibility Studies of a Cast and Coated Titanium Alloy	Molecules	2020	10.3390/molecules25153399
32726758	Promotion of osteointegration under diabetic conditions by a silk fibroin coating on 3D-printed porous titanium implants via a ROS-mediated NF-κB pathway	Biomed Mater	2021	10.1088/1748-605X/abaaa1
32726120	Recombinant human MMP-2 associated with monoolein improves bone repair	Bratisl Lek Listy	2020	10.4149/BLL_2020_095
32723066	Human Umbilical Vein Endothelial Cell Support Bone Formation of Adipose-Derived Stem Cell-Loaded and 3D-Printed Osteogenic Matrices in the Arteriovenous Loop Model	Tissue Eng Part A	2021	10.1089/ten.TEA.2020.0087
32719958	Rotary-jet spun polycaprolactone/nano-hydroxyapatite scaffolds modified by simulated body fluid influenced the flexural mode of the neoformed bone	J Mater Sci Mater Med	2020	10.1007/s10856-020-06403-8
32712717	In vivo evaluation of interactions between biphasic calcium phosphate (BCP)-niobium pentoxide (Nb(2)O(5)) nanocomposite and tissues using a rat critical-size calvarial defect model	J Mater Sci Mater Med	2020	10.1007/s10856-020-06414-5
32706234	Nanoscaled Bionic Periosteum Orchestrating the Osteogenic Microenvironment for Sequential Bone Regeneration	ACS Appl Mater Interfaces	2020	10.1021/acsami.0c06906
32705350	The effect of macrophages on an atmospheric pressure plasma-treated titanium membrane with bone marrow stem cells in a model of guided bone regeneration	J Mater Sci Mater Med	2020	10.1007/s10856-020-06412-7
32697398	Two- and three-dimensional optical coherence tomography to differentiate degenerative changes in a rat meniscectomy model	J Orthop Res	2020	10.1002/jor.24808
32695985	Mesenchymal stem cell exosomes in bone regenerative strategies-a systematic review of preclinical studies	Mater Today Bio	2020	10.1016/j.mtbio.2020.100067
32695607	MiR-21 nanocapsules promote early bone repair of osteoporotic fractures by stimulating the osteogenic differentiation of bone marrow mesenchymal stem cells	J Orthop Translat	2020	10.1016/j.jot.2020.04.007
32688409	Role of Hydroxyapatite and Ellagic Acid in the Osteogenesis	Eur J Dent	2021	10.1055/s-0040-1714039
32687794	Ranitidine Impairs Bone Healing and Implant Osseointegration in Rats' Tibiae	J Oral Maxillofac Surg	2020	10.1016/j.joms.2020.06.027
32687309	Complexation of Injectable Biphasic Calcium Phosphate with Phosphoserine-Presenting Dendrons with Enhanced Osteoregenerative Properties	ACS Appl Mater Interfaces	2020	10.1021/acsami.0c09004
32678204	Microfluidic fabrication of microcarriers with sequential delivery of VEGF and BMP-2 for bone regeneration	Sci Rep	2020	10.1038/s41598-020-68221-w
32672707	REACTIVE-ADJUSTABLE RESTRUCTURING OF STERNUM IN RATS AFTER MODELING OF MECHANICAL LOADING IN THE BIOMECHANICAL SYSTEM "STERNUM-RIBS-SPINE"	Georgian Med News	2020
32668732	First Human Leucocyte Antigen (HLA) Response and Safety Evaluation of Fibrous Demineralized Bone Matrix in a Critical Size Femoral Defect Model of the Sprague-Dawley Rat	Materials (Basel)	2020	10.3390/ma13143120
32659518	In anemia zinc is recruited from bone and plasma to produce new red blood cells	J Inorg Biochem	2020	10.1016/j.jinorgbio.2020.111172
32658374	Investigating the feasibility of spatially offset Raman spectroscopy for in-vivo monitoring of bone healing in rat calvarial defect models	J Biophotonics	2020	10.1002/jbio.202000190
32655782	Zirconia/hydroxyapatite (80/20) scaffold repair in critical size calvarial defect increased FGF-2, osteocalcin and OPG immunostaining and IL-10 levels	Am J Transl Res	2020
32655141	Transamniotic mesenchymal stem cell therapy for neural tube defects preserves neural function through lesion-specific engraftment and regeneration	Cell Death Dis	2020	10.1038/s41419-020-2734-3
32652224	Controlled release of soy isoflavones from multifunctional 3D printed bone tissue engineering scaffolds	Acta Biomater	2020	10.1016/j.actbio.2020.07.006
32643524	A Phase 1 and pharmacokinetic study evaluating daily or weekly schedules of the humanized anti-GD2 antibody hu14.18K322A in recurrent/refractory solid tumors	MAbs	2020	10.1080/19420862.2020.1773751
32637750	Injectable ECM hydrogel for delivery of BMSCs enabled full-thickness meniscus repair in an orthotopic rat model	Bioact Mater	2020	10.1016/j.bioactmat.2020.06.008
32637749	Alendronate loaded graphene oxide functionalized collagen sponge for the dual effects of osteogenesis and anti-osteoclastogenesis in osteoporotic rats	Bioact Mater	2020	10.1016/j.bioactmat.2020.06.010
32637748	Doping bioactive elements into a collagen scaffold based on synchronous self-assembly/mineralization for bone tissue engineering	Bioact Mater	2020	10.1016/j.bioactmat.2020.06.005
32637715	Local SDF-1α application enhances the therapeutic efficacy of BMSCs transplantation in osteoporotic bone healing	Heliyon	2020	10.1016/j.heliyon.2020.e04347
32633309	Mesenchymal stem cell-derived microvesicles mediate BMP2 gene delivery and enhance bone regeneration	J Mater Chem B	2020	10.1039/d0tb00422g
35518607	Cell-loaded injectable gelatin/alginate/LAPONITE® nanocomposite hydrogel promotes bone healing in a critical-size rat calvarial defect model	RSC Adv	2020	10.1039/d0ra03040f
32629548	Xenogeneic mesenchymal stem cell transplantation for mandibular defect regeneration	Xenotransplantation	2020	10.1111/xen.12625
32627770	Strontium-substituted hydroxyapatite grown on graphene oxide nanosheet-reinforced chitosan scaffold to promote bone regeneration	Biomater Sci	2020	10.1039/d0bm00523a
32622971	Maternal chlormequat chloride exposure disrupts embryonic growth and produces postnatal adverse effects	Toxicology	2020	10.1016/j.tox.2020.152534
32622947	Effectiveness of mesenchymal stem cell-seeded onto the 3D polylactic acid/polycaprolactone/hydroxyapatite scaffold on the radius bone defect in rat	Life Sci	2020	10.1016/j.lfs.2020.118038
32622872	Developmental engineering of living implants for deep osteochondral joint surface defects	Bone	2020	10.1016/j.bone.2020.115520
32622870	Ex vivo regional gene therapy with human adipose-derived stem cells for bone repair	Bone	2020	10.1016/j.bone.2020.115524
32621637	The Masquelet technique: Current concepts, animal models, and perspectives	J Tissue Eng Regen Med	2020	10.1002/term.3097
32616971	Comparative Analysis of the Effect of Two Therapeutic Ultrasound Protocols for Regeneration of a Critical Bone Defect	Rev Bras Ortop (Sao Paulo)	2020	10.1055/s-0039-3402457
32615861	Impact of Release Kinetics on Efficacy of Locally Delivered Parathyroid Hormone for Bone Regeneration Applications	Tissue Eng Part A	2021	10.1089/ten.TEA.2020.0119
32608132	Acid bone lysates reduce bone regeneration in rat calvaria defects	J Biomed Mater Res A	2021	10.1002/jbm.a.37050
32600680	Alginate-hydrogel versus alginate-solid system. Efficacy in bone regeneration in osteoporosis	Mater Sci Eng C Mater Biol Appl	2020	10.1016/j.msec.2020.111009
32598190	Rosamultin Attenuates Acute Hypobaric Hypoxia-Induced Bone Injuries by Regulation of Sclerostin and Its Downstream Signals	High Alt Med Biol	2020	10.1089/ham.2019.0113
32592333	Decoration of electrical conductive polyurethane-polyaniline/polyvinyl alcohol matrixes with mussel-inspired polydopamine for bone tissue engineering	Biotechnol Prog	2020	10.1002/btpr.3043
32591345	Novel form of rhizomelic skeletal dysplasia associated with a homozygous variant in GNPNAT1	J Med Genet	2021	10.1136/jmedgenet-2020-106929
32586368	Extracellular vesicles produced by bone marrow mesenchymal stem cells attenuate renal fibrosis, in part by inhibiting the RhoA/ROCK pathway, in a UUO rat model	Stem Cell Res Ther	2020	10.1186/s13287-020-01767-8
32586355	Mitochondria transfer enhances proliferation, migration, and osteogenic differentiation of bone marrow mesenchymal stem cell and promotes bone defect healing	Stem Cell Res Ther	2020	10.1186/s13287-020-01704-9
32580171	Controlled degradation of chitosan-coated strontium-doped calcium sulfate hemihydrate composite cement promotes bone defect repair in osteoporosis rats	Biomed Mater	2020	10.1088/1748-605X/ab9fcf
32568342	Local delivery of FTY720 in mesoporous bioactive glass improves bone regeneration by synergistically immunomodulating osteogenesis and osteoclastogenesis	J Mater Chem B	2020	10.1039/d0tb00982b
32560388	Highly effective fibrin biopolymer scaffold for stem cells upgrading bone regeneration	Materials (Basel)	2020	10.3390/ma13122747
32559508	Long-term evaluation of alendronate treatment on the healing of calvaria bone defects in rats. Biochemical, histological and immunohistochemical analyses	Arch Oral Biol	2020	10.1016/j.archoralbio.2020.104779
32551034	Engineered scaffolds based on mesenchymal stem cells/preosteoclasts extracellular matrix promote bone regeneration	J Tissue Eng	2020	10.1177/2041731420926918
32545756	Augmentation of Bone Regeneration by Depletion of Stress-Induced Senescent Cells Using Catechin and Senolytics	Int J Mol Sci	2020	10.3390/ijms21124213
32543880	Zoledronic Acid Substantially Improves Bone Microarchitecture and Biomechanical Properties After Rotator Cuff Repair in a Rodent Chronic Defect Model	Am J Sports Med	2020	10.1177/0363546520926471
32543397	3 D nano bilayered spatially and functionally graded scaffold impregnated bromelain conjugated magnesium doped hydroxyapatite nanoparticle for periodontal regeneration	J Mech Behav Biomed Mater	2020	10.1016/j.jmbbm.2020.103822
32540497	Highly tunable bioactive fiber-reinforced hydrogel for guided bone regeneration	Acta Biomater	2020	10.1016/j.actbio.2020.06.011
32539492	Technical experience and postoperative complications with repeat transperitoneal approach to the lumbar spine in female Lewis rats	Lab Anim	2021	10.1177/0023677220930043
32537889	Concentration-dependent effects of latex F1-protein fraction incorporated into deproteinized bovine bone and biphasic calcium phosphate on the repair of critical-size bone defects	J Biomed Mater Res B Appl Biomater	2020	10.1002/jbm.b.34664
32535584	[BONE REGENERATION AFTER THE FILLING OF DEFECTS BY GRANULES OF CERAMIC BIOMATERIAL BIOMIN TGG-2]	Georgian Med News	2020
32534844	Subacromial bursal preservation can enhance rotator cuff tendon regeneration: a comparative rat supraspinatus tendon defect model study	J Shoulder Elbow Surg	2021	10.1016/j.jse.2020.05.025
32533010	Direct incorporation of mesenchymal stem cells into a Nanofiber scaffold - in vitro and in vivo analysis	Sci Rep	2020	10.1038/s41598-020-66281-6
32526914	Introduction of a New Surgical Method to Improve Bone Healing in a Large Bone Defect by Replacement of the Induced Membrane by a Human Decellularized Dermis Repopulated with Bone Marrow Mononuclear Cells in Rat	Materials (Basel)	2020	10.3390/ma13112629
32522398	Mapping human serum-induced gene networks as a basis for the creation of biomimetic periosteum for bone repair	Cytotherapy	2020	10.1016/j.jcyt.2020.03.434
32514042	Author Correction: Chronic Kidney Disease Impairs Bone Defect Healing in Rats	Sci Rep	2020	10.1038/s41598-020-65651-4
32509184	Effects of GW1929 on uterus, ovary and bone metabolism function in perimenopause rats	Am J Transl Res	2020
32509054	Reliability of acellular decalcified and decalcified teeth as bone graft material: an experimental and pathological study in rats	Int J Clin Exp Pathol	2020
32508932	Size-Optimized Microspace Culture Facilitates Differentiation of Mouse Induced Pluripotent Stem Cells into Osteoid-Rich Bone Constructs	Stem Cells Int	2020	10.1155/2020/7082679
32500599	Effect of chitosan and Dysphania ambrosioides on the bone regeneration process: A randomized controlled trial in an animal model	Microsc Res Tech	2020	10.1002/jemt.23512
32496043	Biodegradable Zwitterion/PLGA Scaffold Enables Robust Healing of Rat Calvarial Defects with Ultralow Dose of rhBMP-2	Biomacromolecules	2020	10.1021/acs.biomac.0c00540
32487409	Macroporous scaffolds developed from CaSiO(3) nanofibers regulating bone regeneration via controlled calcination	Mater Sci Eng C Mater Biol Appl	2020	10.1016/j.msec.2020.111005
32487395	Polymeric nanofibrous scaffolds laden with cell-derived extracellular matrix for bone regeneration	Mater Sci Eng C Mater Biol Appl	2020	10.1016/j.msec.2020.110981
32486437	Systemic and Local Biocompatibility Assessment of Graphene Composite Dental Materials in Experimental Mandibular Bone Defect	Materials (Basel)	2020	10.3390/ma13112511
32484586	Human salivary histatin-1 (Hst1) promotes bone morphogenetic protein 2 (BMP2)-induced osteogenesis and angiogenesis	FEBS Open Bio	2020	10.1002/2211-5463.12906
32483182	Proanthocyanidin-rich grape seed extract improves bone loss, bone healing, and implant osseointegration in ovariectomized animals	Sci Rep	2020	10.1038/s41598-020-65403-4
32477867	Wnt10b-overexpressing umbilical cord mesenchymal stem cells promote critical size rat calvarial defect healing by enhanced osteogenesis and VEGF-mediated angiogenesis	J Orthop Translat	2020	10.1016/j.jot.2020.02.009
32469715	Enhanced healing of rat calvarial defects with 3D printed calcium-deficient hydroxyapatite/collagen/bone morphogenetic protein 2 scaffolds	J Mech Behav Biomed Mater	2020	10.1016/j.jmbbm.2020.103782
32463418	Dicalcium silicate microparticles modulate the differential expression of circRNAs and mRNAs in BMSCs and promote osteogenesis via circ_1983-miR-6931-Gas7 interaction	Biomater Sci	2020	10.1039/d0bm00459f
32460740	A new sequential animal model for infection-related non-unions with segmental bone defect	BMC Musculoskelet Disord	2020	10.1186/s12891-020-03355-6
32460592	High-purity magnesium pin enhances bone consolidation in distraction osteogenesis model through activation of the VHL/HIF-1α/VEGF signaling	J Biomater Appl	2020	10.1177/0885328220928550
32456093	Valproic Acid Impacts the Growth of Growth Plate Chondrocytes	Int J Environ Res Public Health	2020	10.3390/ijerph17103675
32450230	Continuous microfluidic encapsulation of single mesenchymal stem cells using alginate microgels as injectable fillers for bone regeneration	Acta Biomater	2020	10.1016/j.actbio.2020.05.024
32448849	Development of a novel bioactive titanium membrane with alkali treatment for bone regeneration	Dent Mater J	2020	10.4012/dmj.2019-222
32448465	Calvaria critical-size defects in rats using piezoelectric equipment: a comparison with the classic trephine	Injury	2020	10.1016/j.injury.2020.04.041
32447062	An "all-in-one" scaffold targeting macrophages to direct endogenous bone repair in situ	Acta Biomater	2020	10.1016/j.actbio.2020.05.023
32446592	Effect of bone marrow mesenchymal stem cells on perforator skin flap survival area in rats	Br J Oral Maxillofac Surg	2020	10.1016/j.bjoms.2020.03.027
32441294	Magnetic lanthanum-doped hydroxyapatite/chitosan scaffolds with endogenous stem cell-recruiting and immunomodulatory properties for bone regeneration	J Mater Chem B	2020	10.1039/d0tb00342e
32440413	Functional Validation of a New Alginate-based Hydrogel Scaffold Combined with Mesenchymal Stem Cells in a Rat Hard Palate Cleft Model	Plast Reconstr Surg Glob Open	2020	10.1097/GOX.0000000000002743
32440360	Enhanced osteogenesis of hydroxyapatite scaffolds by coating with BMP-2-loaded short polylactide nanofiber: a new drug loading method for porous scaffolds	Regen Biomater	2020	10.1093/rb/rbz040
32431500	Electrospun Icariin-Loaded Core-Shell Collagen, Polycaprolactone, Hydroxyapatite Composite Scaffolds for the Repair of Rabbit Tibia Bone Defects	Int J Nanomedicine	2020	10.2147/IJN.S238800
32424865	Rapid human-derived iPSC osteogenesis combined with three-dimensionally printed Ti6Al4V scaffolds for the repair of bone defects	J Cell Physiol	2020	10.1002/jcp.29788
32422614	Efficient regeneration of rat calvarial defect with gelatin-hydroxyapatite composite cryogel	Biomed Mater	2020	10.1088/1748-605X/ab9422
32419512	Assessment of the effect of pulsed electromagnetic field application on the healing of bone defects in rats with heparin-induced osteoporosis	Electromagn Biol Med	2020	10.1080/15368378.2020.1762636
32419333	Sustained delivery of alendronate by engineered collagen scaffold for the repair of osteoporotic bone defects and resistance to bone loss	J Biomed Mater Res A	2020	10.1002/jbm.a.36997
32413244	The opposite functions of miR-24 in the osteogenesis and adipogenesis of adipose-derived mesenchymal stem cells are mediated by the HOXB7/β-catenin complex	FASEB J	2020	10.1096/fj.202000006RR
32410433	[Experimental study on autologous injectable platelets rich fibrin combined with bone mesenchymal stem cells in treating sciatic nerve injury in rats]	Zhongguo Xiu Fu Chong Jian Wai Ke Za Zhi	2020	10.7507/1002-1892.201909061
32409059	3D-bioprinted functional and biomimetic hydrogel scaffolds incorporated with nanosilicates to promote bone healing in rat calvarial defect model	Mater Sci Eng C Mater Biol Appl	2020	10.1016/j.msec.2020.110905
32409051	Evaluation of BMP-2 and VEGF loaded 3D printed hydroxyapatite composite scaffolds with enhanced osteogenic capacity in vitro and in vivo	Mater Sci Eng C Mater Biol Appl	2020	10.1016/j.msec.2020.110893
32409022	Electrospun poly(3-hydroxybutyrate-co-4-hydroxybutyrate) /Octacalcium phosphate Nanofibrous membranes for effective guided bone regeneration	Mater Sci Eng C Mater Biol Appl	2020	10.1016/j.msec.2020.110763
32399052	Human Fat-Derived Mesenchymal Stem Cells Xenogenically Implanted in a Rat Model Show Enhanced New Bone Formation in Maxillary Alveolar Tooth Defects	Stem Cells Int	2020	10.1155/2020/8142938
32398952	A novel vehicle-like drug delivery 3D printing scaffold and its applications for a rat femoral bone repairing in vitro and in vivo	Int J Biol Sci	2020	10.7150/ijbs.37552
32388521	Short time guided bone regeneration using beta-tricalcium phosphate with and without fibronectin - An experimental study in rats	Med Oral Patol Oral Cir Bucal	2020	10.4317/medoral.23564
32387858	Effect of DNA/protamine complex paste on bone augmentation of the mandible: A pilot study on dogs	Arch Oral Biol	2020	10.1016/j.archoralbio.2020.104729
32387616	Core-Shell poly-(D,l-Lactide-co-Glycolide)-chitosan Nanospheres with simvastatin-doxycycline for periodontal and osseous repair	Int J Biol Macromol	2020	10.1016/j.ijbiomac.2020.04.183
32386261	Bone forming ability of recombinant human collagen peptide granules applied with β-tricalcium phosphate fine particles	J Biomed Mater Res B Appl Biomater	2020	10.1002/jbm.b.34632
32383712	BONE REPAIR AFTER THE GLASS-CERAMICS IMPLANTATION INTO THE RATS' FEMUR DEFECT	Georgian Med News	2020
32377717	Puerarin improves graft bone defect through microRNA‑155‑3p‑mediated p53/TNF‑α/STAT1 signaling pathway	Int J Mol Med	2020	10.3892/ijmm.2020.4595
32375579	Calcitonin Gene-Related Peptide Enhances Distraction Osteogenesis by Increasing Angiogenesis	Tissue Eng Part A	2021	10.1089/ten.TEA.2020.0009
32369796	3D printed composite scaffolds with dual small molecule delivery for mandibular bone regeneration	Biofabrication	2020	10.1088/1758-5090/ab906e
32362205	HNK1 and Sox10 are present during repair of mandibular bone defects	Biotech Histochem	2020	10.1080/10520295.2020.1744728
32362163	Marine spongin incorporation into Biosilicate® for tissue engineering applications: An in vivo study	J Biomater Appl	2020	10.1177/0885328220922161
32352748	Extracellular Matrix/Amorphous Magnesium Phosphate Bioink for 3D Bioprinting of Craniomaxillofacial Bone Tissue	ACS Appl Mater Interfaces	2020	10.1021/acsami.0c05311
32352105	Long-term delivery of alendronate through an injectable tetra-PEG hydrogel to promote osteoporosis therapy	Biomater Sci	2020	10.1039/d0bm00376j
32351022	Bone-Inspired Tube Filling Decellularized Matrix of Toad Cartilage Provided an Osteoinductive Microenvironment for Mesenchymal Stem Cells to Facilitate the Radius Defect Repair of Rabbit	Biotechnol J	2020	10.1002/biot.202000004
32349479	Polyhedral Oligomeric Silsesquioxane-Incorporated Gelatin Hydrogel Promotes Angiogenesis during Vascularized Bone Regeneration	ACS Appl Mater Interfaces	2020	10.1021/acsami.0c00714
32346705	[Study on the mechanism of endothelial progenitor cells in periodontal revascularization during orthodontic tooth movement]	Shanghai Kou Qiang Yi Xue	2019
32344664	Bone Regeneration in Critical-Sized Bone Defects Treated with Additively Manufactured Porous Metallic Biomaterials: The Effects of Inelastic Mechanical Properties	Materials (Basel)	2020	10.3390/ma13081992
32338458	Dual-Controlled Release of Icariin/Mg(2+) from Biodegradable Microspheres and Their Synergistic Upregulation Effect on Bone Regeneration	Adv Healthc Mater	2020	10.1002/adhm.202000211
32335738	Evaluation of the In Vivo Biological Effects of Marine Collagen and Hydroxyapatite Composite in a Tibial Bone Defect Model in Rats	Mar Biotechnol (NY)	2020	10.1007/s10126-020-09955-6
32334025	KMN-159, a novel EP(4) receptor selective agonist, stimulates osteoblastic differentiation in cultured whole rat bone marrow	Gene	2020	10.1016/j.gene.2020.144668
32330869	Intra-Amniotic Delivery of CRMP4 siRNA Improves Mesenchymal Stem Cell Therapy in a Rat Spina Bifida Model	Mol Ther Nucleic Acids	2020	10.1016/j.omtn.2020.03.007
32323447	Silymarin effect on experimental bone defect repair in rat following implantation of the electrospun PLA/carbon nanotubes scaffold associated with Wharton's jelly mesenchymal stem cells	J Biomed Mater Res A	2020	10.1002/jbm.a.36957
32322459	Morphological Characteristics and Correction of Long Tubular Bone Regeneration under Chronic Hyperglycemia Influence	Anal Cell Pathol (Amst)	2020	10.1155/2020/5472841
32316306	Green Tea Catechin (-)-Epigallocatechin-3-Gallate (EGCG) Facilitates Fracture Healing	Biomolecules	2020	10.3390/biom10040620
32310975	Elastin-derived scaffolding associated or not with bone morphogenetic protein (BMP) or hydroxyapatite (HA) in the repair process of metaphyseal bone defects	PLoS One	2020	10.1371/journal.pone.0231112
35025315	Pamidronate-Encapsulated Electrospun Polycaprolactone-Based Composite Scaffolds for Osteoporotic Bone Defect Repair	ACS Appl Bio Mater	2020	10.1021/acsabm.9b01077
32305445	Functionally engineered extracellular vesicles improve bone regeneration	Acta Biomater	2020	10.1016/j.actbio.2020.04.017
32303916	Marine collagen scaffolds and photobiomodulation on bone healing process in a model of calvaria defects	J Bone Miner Metab	2020	10.1007/s00774-020-01102-4
32302049	Therapeutic potential for insulin on type 1 diabetes-associated periodontitis: Analysis of experimental periodontitis in streptozotocin-induced diabetic rats	J Diabetes Investig	2020	10.1111/jdi.13276
32281098	Management of medication-related osteonecrosis of jaw: Comparison between icariin and teriparatide in a rat model	J Periodontol	2021	10.1002/JPER.19-0620
32280833	Osteoblastic and anti-osteoclastic activities of strontium-substituted silicocarnotite ceramics: In vitro and in vivo studies	Bioact Mater	2020	10.1016/j.bioactmat.2020.03.008
32279793	Significant effect of simvastatin and/or ezetimibe-loaded nanofibers on the healing of femoral defect: An experimental study	Mater Sci Eng C Mater Biol Appl	2020	10.1016/j.msec.2020.110861
32279744	Rapid construction of polyetheretherketone (PEEK) biological implants incorporated with brushite (CaHPO(4)·2H(2)O) and antibiotics for anti-infection and enhanced osseointegration	Mater Sci Eng C Mater Biol Appl	2020	10.1016/j.msec.2020.110782
32279738	Ginsenoside Rb1/TGF-β1 loaded biodegradable silk fibroin-gelatin porous scaffolds for inflammation inhibition and cartilage regeneration	Mater Sci Eng C Mater Biol Appl	2020	10.1016/j.msec.2020.110757
32273773	Exfoliated Human Deciduous Tooth Stem Cells Incorporating Carbonate Apatite Scaffold Enhance BMP-2, BMP-7 and Attenuate MMP-8 Expression During Initial Alveolar Bone Remodeling in Wistar Rats (Rattus norvegicus)	Clin Cosmet Investig Dent	2020	10.2147/CCIDE.S245678
32272974	A comparison of the use of adipose-derived and bone marrow-derived stem cells for peripheral nerve regeneration in vitro and in vivo	Stem Cell Res Ther	2020	10.1186/s13287-020-01661-3
32272682	Human Adipose-Derived Mesenchymal Stem Cells-Incorporated Silk Fibroin as a Potential Bio-Scaffold in Guiding Bone Regeneration	Polymers (Basel)	2020	10.3390/polym12040853
32269989	3D Printing of Bone Grafts for Cleft Alveolar Osteoplasty - In vivo Evaluation in a Preclinical Model	Front Bioeng Biotechnol	2020	10.3389/fbioe.2020.00217
32258968	Increased Osteoclast and Decreased Osteoblast Activity Causes Reduced Bone Mineral Density and Quality in Genetic Hypercalciuric Stone-Forming Rats	JBMR Plus	2020	10.1002/jbm4.10350
32255129	Amorphous carbon modification on implant surface: a general strategy to enhance osteogenic differentiation for diverse biomaterials via FAK/ERK1/2 signaling pathways	J Mater Chem B	2019	10.1039/c8tb02850h
32255005	Injectable colloidal hydrogel with mesoporous silica nanoparticles for sustained co-release of microRNA-222 and aspirin to achieve innervated bone regeneration in rat mandibular defects	J Mater Chem B	2019	10.1039/c9tb00025a
32251781	Rapid bone repair with the recruitment of CD206(+)M2-like macrophages using non-viral scaffold-mediated miR-133a inhibition of host cells	Acta Biomater	2020	10.1016/j.actbio.2020.03.042
32249281	Biodegradable nanocomposite fibrous scaffold mediated local delivery of vancomycin for the treatment of MRSA infected experimental osteomyelitis	Biomater Sci	2020	10.1039/d0bm00140f
32245268	Biofabrication of SDF-1 Functionalized 3D-Printed Cell-Free Scaffolds for Bone Tissue Regeneration	Int J Mol Sci	2020	10.3390/ijms21062175
32244091	Multi-peptide presentation and hydrogel mechanics jointly enhance therapeutic duo-potential of entrapped stromal cells	Biomaterials	2020	10.1016/j.biomaterials.2020.119973
32242606	Preparation and evaluation of osteogenic nano-MgO/PMMA bone cement for bone healing in a rat critical size calvarial defect	J Mater Chem B	2020	10.1039/d0tb00074d
32242565	Human nail bed extracellular matrix facilitates bone regeneration via macrophage polarization mediated by the JAK2/STAT3 pathway	J Mater Chem B	2020	10.1039/c9tb02910a
32242474	Long-Term Response to a Bioactive Biphasic Biomaterial in the Femoral Neck of Osteoporotic Rats	Tissue Eng Part A	2020	10.1089/ten.TEA.2020.0018
32239797	Influence of pre-freezing conditions of octacalcium phosphate and collagen composite for reproducible appositional bone formation	J Biomed Mater Res B Appl Biomater	2020	10.1002/jbm.b.34613
32233720	Strontium-substituted calcium sulfate hemihydrate/hydroxyapatite scaffold enhances bone regeneration by recruiting bone mesenchymal stromal cells	J Biomater Appl	2020	10.1177/0885328220915816
32233176	Local Injection of Growth Hormone for Temporomandibular Joint Osteoarthritis	Yonsei Med J	2020	10.3349/ymj.2020.61.4.331
32233004	Evaluation of global gene expression in regenerate tissues during Masquelet treatment	J Orthop Res	2020	10.1002/jor.24676
32228440	LncRNA MALAT1 exhibits positive effects on nucleus pulposus cell biology in vivo and in vitro by sponging miR-503	BMC Mol Cell Biol	2020	10.1186/s12860-020-00265-2
32227674	The role of TiO(2) nanotube surface on osseointegration of titanium implants: Biomechanical and histological study in rats	Microsc Res Tech	2020	10.1002/jemt.23473
32218290	The Impact of Bioceramic Scaffolds on Bone Regeneration in Preclinical In Vivo Studies: A Systematic Review	Materials (Basel)	2020	10.3390/ma13071500
32217159	Siglec-15-targeting therapy protects against glucocorticoid-induced osteoporosis of growing skeleton in juvenile rats	Bone	2020	10.1016/j.bone.2020.115331
32215463	Local effect of simvastatin combined with different osteoconductive biomaterials and collagen sponge on new bone formation in critical defects in rat calvaria	Acta Cir Bras	2020	10.1590/s0102-865020200010000002
32215404	Injectable hydrogel systems with multiple biophysical and biochemical cues for bone regeneration	Biomater Sci	2020	10.1039/d0bm00104j
32206736	Enhanced osteogenesis and therapy of osteoporosis using simvastatin loaded hybrid system	Bioact Mater	2020	10.1016/j.bioactmat.2020.03.004
32204091	Evaluation of bone regeneration potential of injectable extracellular matrix (ECM) from porcine dermis loaded with biphasic calcium phosphate (BCP) powder	Mater Sci Eng C Mater Biol Appl	2020	10.1016/j.msec.2020.110663
32204088	Novel bone-mimetic nanohydroxyapatite/collagen porous scaffolds biomimetically mineralized from surface silanized mesoporous nanobioglass/collagen hybrid scaffold: Physicochemical, mechanical and in vivo evaluations	Mater Sci Eng C Mater Biol Appl	2020	10.1016/j.msec.2020.110660
32204057	Bioinspired nanocomposite fibrous scaffold mediated delivery of ONO-1301 and BMP2 enhance bone regeneration in critical sized defect	Mater Sci Eng C Mater Biol Appl	2020	10.1016/j.msec.2019.110591
32202021	The synergetic effect of bioactive molecule-loaded electrospun core-shell fibres for reconstruction of critical-sized calvarial bone defect-The effect of synergetic release on bone Formation	Cell Prolif	2020	10.1111/cpr.12796
32198976	Long non-coding RNA-H19 stimulates osteogenic differentiation of bone marrow mesenchymal stem cells via the microRNA-149/SDF-1 axis	J Cell Mol Med	2020	10.1111/jcmm.15040
32196049	Integrating silicon/zinc dual elements with PLGA microspheres in calcium phosphate cement scaffolds synergistically enhances bone regeneration	J Mater Chem B	2020	10.1039/c9tb02901j
32195836	Effects of a Glycogen Synthase Kinase 3 Inhibitor Tideglusib on Bone Regeneration With Calvarial Defects	J Craniofac Surg	2020	10.1097/SCS.0000000000006326
32194862	RNA-based scaffolds for bone regeneration: application and mechanisms of mRNA, miRNA and siRNA	Theranostics	2020	10.7150/thno.42640
32194263	Custom-made macroporous bioceramic implants based on triply-periodic minimal surfaces for bone defects in load-bearing sites	Acta Biomater	2020	10.1016/j.actbio.2020.03.016
32192772	ROCK inhibitors enhance bone healing by promoting osteoclastic and osteoblastic differentiation	Biochem Biophys Res Commun	2020	10.1016/j.bbrc.2020.03.033
32191780	Super-assembled core/shell fibrous frameworks with dual growth factors for in situ cementum-ligament-bone complex regeneration	Biomater Sci	2020	10.1039/d0bm00102c
32190690	Comparisons of Efficacy between Autograft and Allograft on Defect Repair In Vivo in Normal and Osteoporotic Rats	Biomed Res Int	2020	10.1155/2020/9358989
32190209	Octacalcium phosphate/gelatin composite facilitates bone regeneration of critical-sized mandibular defects in rats: A quantitative study	J Dent Res Dent Clin Dent Prospects	2019	10.15171/joddd.2019.040
32182427	Nanofibrous Nerve Conduits with Nerve Growth Factors and Bone Marrow Stromal Cells Pre-Cultured in Bioreactors for Peripheral Nerve Regeneration	ACS Appl Mater Interfaces	2020	10.1021/acsami.0c04191
32174420	Effects of fibrin sealant and bone fragments on defect regeneration performed on rat tibiae: An experimental study	J Mech Behav Biomed Mater	2020	10.1016/j.jmbbm.2020.103662
32174393	A nitrogen-containing bisphosphonate inhibits osteoblast attachment and impairs bone healing in bone-compatible scaffold	J Mech Behav Biomed Mater	2020	10.1016/j.jmbbm.2020.103635
35021636	Chemical Stability-Sensitive Osteoconductive Performance of Octacalcium Phosphate Bone Substitute in an Ovariectomized Rat Tibia Defect	ACS Appl Bio Mater	2020	10.1021/acsabm.9b01091
32165194	In vitro and in vivo studies of Zn-Mn biodegradable metals designed for orthopedic applications	Acta Biomater	2020	10.1016/j.actbio.2020.03.009
32165193	Coating biopolymer nanofibers with carbon nanotubes accelerates tissue healing and bone regeneration through orchestrated cell- and tissue-regulatory responses	Acta Biomater	2020	10.1016/j.actbio.2020.03.012
32159464	Mesenchymal Stem Cell Exosomes for Cartilage Regeneration: A Systematic Review of Preclinical In Vivo Studies	Tissue Eng Part B Rev	2021	10.1089/ten.TEB.2019.0326
32159274	Achieving enhanced bone regeneration using monetite granules with bone anabolic drug conjugates (C3 and C6) in rat mandibular defects	J Biomed Mater Res B Appl Biomater	2020	10.1002/jbm.b.34598
32158932	Tailored Three-Dimensionally Printed Triply Periodic Calcium Phosphate Implants: A Preclinical Study for Craniofacial Bone Repair	ACS Biomater Sci Eng	2020	10.1021/acsbiomaterials.9b01241
32156086	Bone Regeneration: A Novel Osteoinductive Function of Spongostan by the Interplay between Its Nano- and Microtopography	Cells	2020	10.3390/cells9030654
32152849	Effect of Morphogenetic Protein BMP-2 on X-Ray Density of Bone Defect in the Experiment	Bull Exp Biol Med	2020	10.1007/s10517-020-04755-3
32149260	Effect of Bifunctional β Defensin 2-Modified Scaffold on Bone Defect Reconstruction	ACS Omega	2020	10.1021/acsomega.9b04249
32148506	Osteopromotion Capacity of Bovine Cortical Membranes in Critical Defects of Rat Calvaria: Histological and Immunohistochemical Analysis	Int J Biomater	2020	10.1155/2020/6426702
33981574	Suprascapular nerve injury affects rotator cuff healing: A paired controlled study in a rat model	J Orthop Translat	2020	10.1016/j.jot.2020.02.006
32126148	Osthole-loaded N-octyl-O-sulfonyl chitosan micelles (NSC-OST) inhibits RANKL-induced osteoclastogenesis and prevents ovariectomy-induced bone loss in rats	J Cell Mol Med	2020	10.1111/jcmm.15064
32121647	Photobiomodulation Therapy Associated with Heterologous Fibrin Biopolymer and Bovine Bone Matrix Helps to Reconstruct Long Bones	Biomolecules	2020	10.3390/biom10030383
32121522	Chondrogenic Differentiation from Induced Pluripotent Stem Cells Using Non-Viral Minicircle Vectors	Cells	2020	10.3390/cells9030582
32112259	Determination of the effective dose of bone marrow mononuclear cell therapy for bone healing in vivo	Eur J Trauma Emerg Surg	2020	10.1007/s00068-020-01331-2
32110275	Early therapeutic effect of platelet-rich fibrin combined with allogeneic bone marrow-derived stem cells on rats' critical-sized mandibular defects	World J Stem Cells	2020	10.4252/wjsc.v12.i1.55
32106097	Cryogenic 3D printing of heterogeneous scaffolds with gradient mechanical strengths and spatial delivery of osteogenic peptide/TGF-β1 for osteochondral tissue regeneration	Biofabrication	2020	10.1088/1758-5090/ab7ab5
32103765	Preparation of antibacterial and osteoconductive 3D-printed PLGA/Cu(I)@ZIF-8 nanocomposite scaffolds for infected bone repair	J Nanobiotechnology	2020	10.1186/s12951-020-00594-6
32103287	Exosomes Secreted by Young Mesenchymal Stem Cells Promote New Bone Formation During Distraction Osteogenesis in Older Rats	Calcif Tissue Int	2020	10.1007/s00223-019-00656-4
32100284	Improved bone regeneration using bone anabolic drug conjugates (C3 and C6) with deproteinized bovine bone mineral as a carrier in rat mandibular defects	J Periodontol	2020	10.1002/JPER.19-0645
32096353	Biological evaluation of zinc-containing calcium alginate-hydroxyapatite composite microspheres for bone regeneration	J Biomed Mater Res B Appl Biomater	2020	10.1002/jbm.b.34593
32092431	A pure zinc membrane with degradability and osteogenesis promotion for guided bone regeneration: In vitro and in vivo studies	Acta Biomater	2020	10.1016/j.actbio.2020.02.024
32091872	Fibrin Glue/Fibronectin/Heparin-Based Delivery System of BMP2 Induces Osteogenesis in MC3T3-E1 Cells and Bone Formation in Rat Calvarial Critical-Sized Defects	ACS Appl Mater Interfaces	2020	10.1021/acsami.0c01371
32091125	Comparative Analysis of Using Bone Graft, Hydroxyapatite Coralline (BiocoralÂ®) and Porous Polyethylene (MedporÂ®) Implants for Cranioplasty in a Rat Model of Cranial Bone Defect	Turk Neurosurg	2020	10.5137/1019-5149.JTN.26847-19.3
32085799	Effects of SW033291 on the myogenesis of muscle-derived stem cells and muscle regeneration	Stem Cell Res Ther	2020	10.1186/s13287-020-1574-5
32082625	Animal Models of Osteochondral Defect for Testing Biomaterials	Biochem Res Int	2020	10.1155/2020/9659412
32078052	Role of embryonic origin on osteogenic potential and bone repair capacity of rat calvarial osteoblasts	J Bone Miner Metab	2020	10.1007/s00774-020-01090-5
32074171	Biological behavior of magnesium-substituted hydroxyapatite during bone repair	Braz J Biol	2021	10.1590/1519-6984.217769
32072051	Octacalcium phosphate collagen composite (OCP/Col) enhance bone regeneration in a rat model of skull defect with dural defect	Heliyon	2020	10.1016/j.heliyon.2020.e03347
32070823	Effect of laser photobiomodulation associated with a bioceramic cement on the repair of bone tissue in the femur of rats	J Photochem Photobiol B	2020	10.1016/j.jphotobiol.2020.111813
32070222	Vasoactive Intestinal Peptide Stimulates Bone Marrow-Mesenchymal Stem Cells Osteogenesis Differentiation by Activating Wnt/β-Catenin Signaling Pathway and Promotes Rat Skull Defect Repair	Stem Cells Dev	2020	10.1089/scd.2019.0148
32068240	Tissue transglutaminase_variant 2-transduced mesenchymal stem cells and their chondrogenic potential	Biotechnol Bioeng	2020	10.1002/bit.27311
32064472	Cytotoxic and osteogenic effects of crocin and bicarbonate from calcium phosphates for potential chemopreventative and anti-inflammatory applications in vitro and in vivo	J Mater Chem B	2020	10.1039/c9tb01462d
32062479	Nano-particle mediated M2 macrophage polarization enhances bone formation and MSC osteogenesis in an IL-10 dependent manner	Biomaterials	2020	10.1016/j.biomaterials.2020.119833
35019302	Human Tonsil-Derived Mesenchymal Stem Cells-Loaded Hydroxyapatite-Chitosan Patch for Mastoid Obliteration	ACS Appl Bio Mater	2020	10.1021/acsabm.9b01018
32061025	Accelerating bone defects healing in calvarial defect model using 3D cultured bone marrow-derived mesenchymal stem cells on demineralized bone particle scaffold	J Tissue Eng Regen Med	2020	10.1002/term.3020
32055288	Reconstruction of mandibular defects using synthetic octacalcium phosphate combined with bone matrix gelatin in rat model	Dent Res J (Isfahan)	2020
32049108	Cyclosporine A impairs bone repair in critical defects filled with different osteoconductive bone substitutes	Braz Oral Res	2020	10.1590/1807-3107bor-2020.vol34.0007
32046626	Alginate Hydrogels for In Vivo Bone Regeneration: The Immune Competence of the Animal Model Matters	Tissue Eng Part A	2020	10.1089/ten.TEA.2019.0310
32045655	Vitamin K antagonist rodenticides display different teratogenic activity	Reprod Toxicol	2020	10.1016/j.reprotox.2020.02.003
32043751	Relaxin enhances bone regeneration with BMP-2-loaded hydroxyapatite microspheres	J Biomed Mater Res A	2020	10.1002/jbm.a.36897
32042323	A bioceramic scaffold composed of strontium-doped three-dimensional hydroxyapatite whiskers for enhanced bone regeneration in osteoporotic defects	Theranostics	2020	10.7150/thno.40103
32033294	TGF-β3 Loaded Electrospun Polycaprolacton Fibre Scaffolds for Rotator Cuff Tear Repair: An in Vivo Study in Rats	Int J Mol Sci	2020	10.3390/ijms21031046
32033088	Evaluation of the Use of an Inorganic Bone Matrix in the Repair of Bone Defects in Rats Submitted to Experimental Alcoholism	Materials (Basel)	2020	10.3390/ma13030695
32032122	Injectable Microannealed Porous Scaffold for Articular Cartilage Regeneration	Ann Plast Surg	2020	10.1097/SAP.0000000000002271
32027991	Bone marrow mesenchymal stem cell-derived exosomes promote tendon regeneration by facilitating the proliferation and migration of endogenous tendon stem/progenitor cells	Acta Biomater	2020	10.1016/j.actbio.2020.01.051
32026163	Low-level laser therapy (LLLT) in sites grafted with osteoconductive bone substitutes improves osseointegration	Lasers Med Sci	2020	10.1007/s10103-019-02943-w
32017705	Insulin impedes osteogenesis of BMSCs by inhibiting autophagy and promoting premature senescence via the TGF-β1 pathway	Aging (Albany NY)	2020	10.18632/aging.102723
32017187	Oxytocin-loaded sustained-release hydrogel graft provides accelerated bone formation: An experimental rat study	J Orthop Res	2020	10.1002/jor.24607
32014015	Enhancement of periodontal tissue regeneration by conditioned media from gingiva-derived or periodontal ligament-derived mesenchymal stem cells: a comparative study in rats	Stem Cell Res Ther	2020	10.1186/s13287-019-1546-9
32013622	Comparison of the Effects of Extracorporeal Irradiation and Liquid Nitrogen on Nerve Recovery in a Rat Model	J Invest Surg	2021	10.1080/08941939.2019.1691686
32013377	Controlled Delivery of Curcumin and Vitamin K2 from Hydroxyapatite-Coated Titanium Implant for Enhanced in Vitro Chemoprevention, Osteogenesis, and in Vivo Osseointegration	ACS Appl Mater Interfaces	2020	10.1021/acsami.9b22474
32009730	Photobiomodulation guided healing in a sub-critical bone defect in calvarias of rats	Laser Ther	2019	10.5978/islsm.28_19-OR-13
32000580	Platelet-Derived Microparticles Mediate the Intra-Articular Homing of Mesenchymal Stem Cells in Early-Stage Cartilage Lesions	Stem Cells Dev	2020	10.1089/scd.2019.0137
35003613	Biomimetic gradient scaffold of collagen-hydroxyapatite for osteochondral regeneration	J Tissue Eng	2020	10.1177/2041731419896068
31999085	Programmed Sustained Release of Recombinant Human Bone Morphogenetic Protein-2 and Inorganic Ion Composite Hydrogel as Artificial Periosteum	ACS Appl Mater Interfaces	2020	10.1021/acsami.9b18496
31993535	Photoluminescent biodegradable polyorganophosphazene: A promising scaffold material for in vivo application to promote bone regeneration	Bioact Mater	2020	10.1016/j.bioactmat.2020.01.008
31991756	Osteogenic Potential of Bovine Bone Graft in Combination with Laser Photobiomodulation: An Ex Vivo Demonstrative Study in Wistar Rats by Cross-Linked Studies Based on Synchrotron Microtomography and Histology	Int J Mol Sci	2020	10.3390/ijms21030778
31988996	Co-cultured spheroids of human periodontal ligament mesenchymal stem cells and vascular endothelial cells enhance periodontal tissue regeneration	Regen Ther	2020	10.1016/j.reth.2019.12.008
31987948	Incorporation of dexamethasone-loaded mesoporous silica nanoparticles into mineralized porous biocomposite scaffolds for improving osteogenic activity	Int J Biol Macromol	2020	10.1016/j.ijbiomac.2020.01.237
31985174	Collagen-Elastin-Like Polypeptide-Bioglass Scaffolds for Guided Bone Regeneration	Adv Healthc Mater	2020	10.1002/adhm.201901385
31975566	Radioprotection and cross-linking of allograft bone in the presence of vitamin E	J Biomed Mater Res B Appl Biomater	2020	10.1002/jbm.b.34569
31970302	Safety and efficacy of in vitro generated bone-like material for in vivo bone regeneration - a feasibility study	Heliyon	2020	10.1016/j.heliyon.2020.e03191
31970254	Various Dosages of BMP-2 for Management of Massive Bone Defect in Sprague Dawley Rat	Arch Bone Jt Surg	2019
31967110	A dual-functional implant with an enzyme-responsive effect for bacterial infection therapy and tissue regeneration	Biomater Sci	2020	10.1039/c9bm01924c
31965348	Study on osteogenesis of zinc-loaded carbon nanotubes/chitosan composite biomaterials in rat skull defects	J Mater Sci Mater Med	2020	10.1007/s10856-019-6338-3
31961450	Ovariectomy and timing of impaired maxillary alveolar bone regeneration: An experimental study in rats	J Periodontol	2020	10.1002/JPER.19-0537
31960753	Effect of cell therapy with osteoblasts differentiated from bone marrow or adipose tissue stromal cells on bone repair	Regen Med	2019	10.2217/rme-2019-0036
31953195	Biofunctionalized chondrogenic shape-memory ternary scaffolds for efficient cell-free cartilage regeneration	Acta Biomater	2020	10.1016/j.actbio.2020.01.015
31952065	Cryogenic 3D printing of porous scaffolds for in situ delivery of 2D black phosphorus nanosheets, doxorubicin hydrochloride and osteogenic peptide for treating tumor resection-induced bone defects	Biofabrication	2020	10.1088/1758-5090/ab6d35
31950363	Combined antisclerostin antibody and parathyroid hormone (1-34) synergistically enhance the healing of bone defects in ovariectomized rats	Z Gerontol Geriatr	2020	10.1007/s00391-019-01685-2
31939364	Comparative evaluation of demineralized bone matrix and type II collagen membrane versus eggshell powder as a graft material and membrane in rat model	Indian J Dent Res	2019	10.4103/ijdr.IJDR_489_17
31938052	Modulating the cobalt dose range to manipulate multisystem cooperation in bone environment: a strategy to resolve the controversies about cobalt use for orthopedic applications	Theranostics	2020	10.7150/thno.37931
31932852	From two stages to one: acceleration of the induced membrane (Masquelet) technique using human acellular dermis for the treatment of non-infectious large bone defects	Eur J Trauma Emerg Surg	2020	10.1007/s00068-019-01296-x
31930468	Calvarial bone defects in ovariectomised rats treated with mesenchymal stem cells and demineralised freeze-dried bone allografts	Folia Morphol (Warsz)	2020	10.5603/FM.a2020.0001
31930124	Skeletal Site-Specific Response of Jawbones and Long Bones to Surgical Interventions in Rats Treated with Zoledronic Acid	Biomed Res Int	2019	10.1155/2019/5138175
31925903	The implication of the notch signaling pathway in biphasic calcium phosphate ceramic-induced ectopic bone formation: A preliminary experiment	J Biomed Mater Res A	2020	10.1002/jbm.a.36878
31925587	Bone union formation in the rat mandibular symphysis using hydroxyapatite with or without simvastatin: effects on healthy, diabetic, and osteoporotic rats	Clin Oral Investig	2020	10.1007/s00784-019-03180-9
31922007	Heparin-mediated delivery of bone morphogenetic protein-2 improves spatial localization of bone regeneration	Sci Adv	2020	10.1126/sciadv.aay1240
31920305	Multilayered Titanium Carbide MXene Film for Guided Bone Regeneration	Int J Nanomedicine	2019	10.2147/IJN.S227830
31918223	In situ gas foaming based on magnesium particle degradation: A novel approach to fabricate injectable macroporous hydrogels	Biomaterials	2020	10.1016/j.biomaterials.2019.119727
31904561	Thiolated bone and tendon tissue particles covalently bound in hydrogels for in vivo calvarial bone regeneration	Acta Biomater	2020	10.1016/j.actbio.2019.12.035
31903148	A sericin/ graphene oxide composite scaffold as a biomimetic extracellular matrix for structural and functional repair of calvarial bone	Theranostics	2020	10.7150/thno.39502
31903147	Mesenchymal stem cell-loaded thermosensitive hydroxypropyl chitin hydrogel combined with a three-dimensional-printed poly(ε-caprolactone) /nano-hydroxyapatite scaffold to repair bone defects via osteogenesis, angiogenesis and immunomodulation	Theranostics	2020	10.7150/thno.39167
31902704	Enhancing the Efficacy of Stem Cell Therapy with Glycosaminoglycans	Stem Cell Reports	2020	10.1016/j.stemcr.2019.12.003
31899269	Controlled release of adenosine from core-shell nanofibers to promote bone regeneration through STAT3 signaling pathway	J Control Release	2020	10.1016/j.jconrel.2019.12.048
31898189	CB1 receptor antagonist rimonabant protects against chronic intermittent hypoxia-induced bone metabolism disorder and destruction in rats	Sleep Breath	2020	10.1007/s11325-019-02009-9
31895856	In Vitro Evaluation of a Novel Osteo-Inductive Scaffold for Osteogenic Differentiation of Bone-Marrow Mesenchymal Stem Cells	J Craniofac Surg	2020	10.1097/SCS.0000000000006133
31891072	Mg-Phenolic Network Strategy for Enhancing Corrosion Resistance and Osteocompatibility of Degradable Magnesium Alloys	ACS Omega	2019	10.1021/acsomega.9b02976
31889717	HISTOMORPHOMETRIC EVALUATION OF BONE REPAIR AFTER CARBON/CARBON COMPOSITE IMPLANTATION IN LUMBAR VERTEBRAE IN RATS	Georgian Med News	2019
31882858	Induced Osteogenesis in Plants Decellularized Scaffolds	Sci Rep	2019	10.1038/s41598-019-56651-0
31882321	Coactivation of Endogenous Wnt10b and Foxc2 by CRISPR Activation Enhances BMSC Osteogenesis and Promotes Calvarial Bone Regeneration	Mol Ther	2020	10.1016/j.ymthe.2019.11.029
31878096	Releasing Behavior of Lipopolysaccharide from Gelatin Modulates Inflammation, Cellular Senescence, and Bone Formation in Critical-Sized Bone Defects in Rat Calvaria	Materials (Basel)	2019	10.3390/ma13010095
31875068	Oral Administrations of Hancornia speciosa Gomes Latex Do Not Increase Bone Neoformation	Rev Bras Ortop (Sao Paulo)	2019	10.1055/s-0039-1697019
31874163	PDGFBB-modified stem cells from apical papilla and thermosensitive hydrogel scaffolds induced bone regeneration	Chem Biol Interact	2020	10.1016/j.cbi.2019.108931
31874023	Dual-Peptide-Functionalized Nanofibrous Scaffolds Recruit Host Endothelial Progenitor Cells for Vasculogenesis to Repair Calvarial Defects	ACS Appl Mater Interfaces	2020	10.1021/acsami.9b21434
31873807	Biological and microbiological behavior of calcium aluminate cement-based blend for filling of bone defects	J Mater Sci Mater Med	2019	10.1007/s10856-019-6348-1
31867583	Improved osseointegration with rhBMP-2 intraoperatively loaded in a specifically designed 3D-printed porous Ti6Al4V vertebral implant	Biomater Sci	2020	10.1039/c9bm01655d
31862892	Mesenchymal Stromal Cells Induce Podocyte Protection in the Puromycin Injury Model	Sci Rep	2019	10.1038/s41598-019-55284-7
31862424	Additively manufactured iron-manganese for biodegradable porous load-bearing bone scaffold applications	Acta Biomater	2020	10.1016/j.actbio.2019.12.018
31860680	Comparison between the induced membrane technique and distraction osteogenesis in treating segmental bone defects: An experimental study in a rat model	PLoS One	2019	10.1371/journal.pone.0226839
31854433	Biomimetic bone tissue engineering hydrogel scaffolds constructed using ordered CNTs and HA induce the proliferation and differentiation of BMSCs	J Mater Chem B	2020	10.1039/c9tb01804b
31852510	Bone marrow-derived neural crest precursors improve nerve defect repair partially through secreted trophic factors	Stem Cell Res Ther	2019	10.1186/s13287-019-1517-1
31851837	EPO could be regulated by HIF-1 and promote osteogenesis and accelerate bone repair	Artif Cells Nanomed Biotechnol	2020	10.1080/21691401.2019.1699827
31849169	Strontium-substituted biphasic calcium phosphate microspheres promoted degradation performance and enhanced bone regeneration	J Biomed Mater Res A	2020	10.1002/jbm.a.36867
31842985	The combinatory effect of sinusoidal electromagnetic field and VEGF promotes osteogenesis and angiogenesis of mesenchymal stem cell-laden PCL/HA implants in a rat subcritical cranial defect	Stem Cell Res Ther	2019	10.1186/s13287-019-1464-x
31842076	The Effect of Concentrated Growth Factor on Calvarial Bone in Diabetic Healing	J Craniofac Surg	2020	10.1097/SCS.0000000000006087
31833498	An osteoconductive PLGA scaffold with bioactive β-TCP and anti-inflammatory Mg(OH)(2) to improve in vivo bone regeneration	Biomater Sci	2020	10.1039/c9bm01864f
31828580	Role of Adult Tissue-Derived Pluripotent Stem Cells in Bone Regeneration	Stem Cell Rev Rep	2020	10.1007/s12015-019-09943-x
31827885	In vitro and in vivo proves of concept for the use of a chemically cross-linked poly(ester-urethane-urea) scaffold as an easy handling elastomeric biomaterial for bone regeneration	Regen Biomater	2019	10.1093/rb/rbz020
31822874	ONO-1301 loaded nanocomposite scaffolds modulate cAMP mediated signaling and induce new bone formation in critical sized bone defect	Biomater Sci	2020	10.1039/c9bm01352k
31821733	Tubular scaffold with microchannels and an H-shaped lumen loaded with bone marrow stromal cells promotes neuroregeneration and inhibits apoptosis after spinal cord injury	J Tissue Eng Regen Med	2020	10.1002/term.2996
31820853	Bone regeneration is enhanced by the combined use of acid-electrolyzed functional water with hydroxyapatite/collagen composite	J Biomed Mater Res B Appl Biomater	2020	10.1002/jbm.b.34513
31820506	A novel method to improve the osteogenesis capacity of hUCMSCs with dual-directional pre-induction under screened co-culture conditions	Cell Prolif	2020	10.1111/cpr.12740
31819446	Electrospun Poly (Aspartic Acid)-Modified Zein Nanofibers for Promoting Bone Regeneration	Int J Nanomedicine	2019	10.2147/IJN.S224265
31817033	PLGA-BMP-2 and PLA-17β-Estradiol Microspheres Reinforcing a Composite Hydrogel for Bone Regeneration in Osteoporosis	Pharmaceutics	2019	10.3390/pharmaceutics11120648
31814318	Gelatin Templated Polypeptide Co-Cross-Linked Hydrogel for Bone Regeneration	Adv Healthc Mater	2020	10.1002/adhm.201901239
33423489	Osteogenesis-Related Gene Expression and Guided Bone Regeneration of a Strontium-Doped Calcium-Phosphate-Coated Titanium Mesh	ACS Biomater Sci Eng	2019	10.1021/acsbiomaterials.9b01042
33423487	Multifunctional Triple-Layered Composite Scaffolds Combining Platelet-Rich Fibrin Promote Bone Regeneration	ACS Biomater Sci Eng	2019	10.1021/acsbiomaterials.9b01022
33423470	Biodegradable Mesoporous Silica Nanocarrier Bearing Angiogenic QK Peptide and Dexamethasone for Accelerating Angiogenesis in Bone Regeneration	ACS Biomater Sci Eng	2019	10.1021/acsbiomaterials.9b01521
31811403	Investigating the repair of alveolar bone defects by gelatin methacrylate hydrogels-encapsulated human periodontal ligament stem cells	J Mater Sci Mater Med	2019	10.1007/s10856-019-6333-8
31810074	Fast dissolving glucose porogens for early calcium phosphate cement degradation and bone regeneration	Biomed Mater	2020	10.1088/1748-605X/ab5f9c
31809008	Microplasma Cross-Linked Graphene Oxide-Gelatin Hydrogel for Cartilage Reconstructive Surgery	ACS Appl Mater Interfaces	2020	10.1021/acsami.9b14073
31808374	Evaluation of Preclinical Models for the Testing of Bone Tissue-Engineered Constructs	Tissue Eng Part C Methods	2020	10.1089/ten.TEC.2019.0213
31806966	Novel Aptamer-Functionalized Nanoparticles Enhances Bone Defect Repair By Improving Stem Cell Recruitment	Int J Nanomedicine	2019	10.2147/IJN.S223164
31805984	Aspirin inhibits RANKL-induced osteoclast differentiation in dendritic cells by suppressing NF-κB and NFATc1 activation	Stem Cell Res Ther	2019	10.1186/s13287-019-1500-x
31801223	Integration of Epigallocatechin Gallate in Gelatin Sponges Attenuates Matrix Metalloproteinase-Dependent Degradation and Increases Bone Formation	Int J Mol Sci	2019	10.3390/ijms20236042
31798944	3D printed mesh reinforcements enhance the mechanical properties of electrospun scaffolds	Biomater Res	2019	10.1186/s40824-019-0171-0
31795225	Biomimetic Synthesis of Nanocrystalline Hydroxyapatite Composites: Therapeutic Potential and Effects on Bone Regeneration	Int J Mol Sci	2019	10.3390/ijms20236002
31794132	A BMSCs-laden quercetin/duck's feet collagen/hydroxyapatite sponge for enhanced bone regeneration	J Biomed Mater Res A	2020	10.1002/jbm.a.36857
31790262	Concentrically Integrative Bioassembly of a Three-Dimensional Black Phosphorus Nanoscaffold for Restoring Neurogenesis, Angiogenesis, and Immune Homeostasis	Nano Lett	2019	10.1021/acs.nanolett.9b03980
33912355	Inhibition of BMP9 Induced Bone Formation by Salicylic-acid Polymer Capping	MRS Adv	2019	10.1557/adv.2020.61
31784364	Repair of Rotator Cuff Tendon Defects in Aged Rats Using a Growth Factor Injectable Gel Scaffold	Arthroscopy	2020	10.1016/j.arthro.2019.09.015
31782474	A novel multifunctional carbon aerogel-coated platform for osteosarcoma therapy and enhanced bone regeneration	J Mater Chem B	2020	10.1039/c9tb02383f
31778526	Ganoderma lucidum, a promising agent possessing antioxidant and anti-inflammatory effects for treating calvarial defects with graft application in rats	Acta Cir Bras	2019	10.1590/s0102-865020190090000004
31776523	Sustained protein therapeutics enabled by self-healing nanocomposite hydrogels for non-invasive bone regeneration	Biomater Sci	2020	10.1039/c9bm01455a
31773092	Cell therapy stimulates bone neoformation in calvaria defects in rats subjected to local irradiation	Animal Model Exp Med	2019	10.1002/ame2.12073
31772469	Osteogenic Differentiation of Human Amniotic Mesenchymal Stem Cells in Chitosan-Carbonate Apatite Scaffold (In Vivo Study)	Contemp Clin Dent	2018	10.4103/ccd.ccd_627_18
31771032	Efficacy of electrical polarization on a rat femoral bone defect model with a custom-made external fixator	Biomed Mater Eng	2020	10.3233/BME-191068
31765166	Smart, Elastic, and Nanofiber-Based 3D Scaffolds with Self-Deploying Capability for Osteoporotic Bone Regeneration	Nano Lett	2019	10.1021/acs.nanolett.9b04313
31761986	Effect of Bioactive Peptide Complex Isolated from Bovine Serum on Proliferation and Migration of Mesenchymal Stromal Cells In Vitro and Reparation of Bone Defects In Vivo	Bull Exp Biol Med	2019	10.1007/s10517-019-04671-1
31761487	Mesenchymal Stromal Cells from Patients with Cyanotic Congenital Heart Disease are Optimal Candidate for Cardiac Tissue Engineering	Biomaterials	2020	10.1016/j.biomaterials.2019.119574
31761241	Inflammatory response and macrophage polarization using different physicochemical biomaterials for oral and maxillofacial reconstruction	Mater Sci Eng C Mater Biol Appl	2020	10.1016/j.msec.2019.110229
31760999	The effect of two locally administered anti-resorptive agents on bone regeneration in a rat fibula model: Alendronate and 15-deoxy-Δ(12,14)-prostaglandin J(2)	J Craniomaxillofac Surg	2019	10.1016/j.jcms.2018.04.019
31759403	Fabrication of vascularized and scaffold-free bone tissue using endothelial and osteogenic cells differentiated from bone marrow derived mesenchymal stem cells	Tissue Cell	2019	10.1016/j.tice.2019.08.003
31758378	Induction of Osteogenesis in Rat Bone Tissue Using Cryogenically Structured Porous 3D Materials Containing a Bioregulator	Bull Exp Biol Med	2019	10.1007/s10517-019-04657-z
31753406	Tuning pore features of mineralized collagen/PCL scaffolds for cranial bone regeneration in a rat model	Mater Sci Eng C Mater Biol Appl	2020	10.1016/j.msec.2019.110186
31753386	Influence of the pore size and porosity of selective laser melted Ti6Al4V ELI porous scaffold on cell proliferation, osteogenesis and bone ingrowth	Mater Sci Eng C Mater Biol Appl	2020	10.1016/j.msec.2019.110289
31751396	Exosomes from conditioned media of bone marrow-derived mesenchymal stem cells promote bone regeneration by enhancing angiogenesis	PLoS One	2019	10.1371/journal.pone.0225472
31749702	Bone Health in Rats With Temporal Lobe Epilepsy in the Absence of Anti-Epileptic Drugs	Front Pharmacol	2019	10.3389/fphar.2019.01278
31747933	Dimethyloxaloylglycine-stimulated human bone marrow mesenchymal stem cell-derived exosomes enhance bone regeneration through angiogenesis by targeting the AKT/mTOR pathway	Stem Cell Res Ther	2019	10.1186/s13287-019-1410-y
31746058	Blockade of adrenergic β-receptor activation through local delivery of propranolol from a 3D collagen/polyvinyl alcohol/hydroxyapatite scaffold promotes bone repair in vivo	Cell Prolif	2020	10.1111/cpr.12725
31739755	Wharton's Jelly for Augmented Cleft Palate Repair in a Rat Critical-Size Alveolar Bone Defect Model	Tissue Eng Part A	2020	10.1089/ten.TEA.2019.0254
31738355	Scleral ossicles: angiogenic scaffolds, a novel biomaterial for regenerative medicine applications	Biomater Sci	2019	10.1039/c9bm01234f
31737616	Bone Marrow Mesenchymal Stem Cells' Secretome Exerts Neuroprotective Effects in a Parkinson's Disease Rat Model	Front Bioeng Biotechnol	2019	10.3389/fbioe.2019.00294
31736036	Use of Muscle Graft Versus Fascia Flap as Interpositional Material in Prevention of Reossification in a Rat Model of Skull Bone Defect	Turk Neurosurg	2020	10.5137/1019-5149.JTN.26466-19.2
31734662	Human Dental Pulp Stem Cells in Rat Mandibular Bone Defects	Cells Tissues Organs	2019	10.1159/000502513
31733158	DKK1 and TNF-alpha influence osteogenic differentiation of adBMP9-infected-rDFCs	Oral Dis	2020	10.1111/odi.13235
31730019	Macrophage polarization in periodontal ligament stem cells enhanced periodontal regeneration	Stem Cell Res Ther	2019	10.1186/s13287-019-1409-4
31723344	Fibrin biopolymer as scaffold candidate to treat bone defects in rats	J Venom Anim Toxins Incl Trop Dis	2019	10.1590/1678-9199-JVATITD-2019-0027
31721475	Octacalcium phosphate collagen composite stimulates the expression and activity of osteogenic factors to promote bone regeneration	J Tissue Eng Regen Med	2020	10.1002/term.2969
31721435	Size matters: Effect of granule size of the bone graft substitute (Herafill®) on bone healing using Masquelet's induced membrane in a critical size defect model in the rat's femur	J Biomed Mater Res B Appl Biomater	2020	10.1002/jbm.b.34495
31710268	Enhanced effects of electrospun collagen-chitosan nanofiber membranes on guided bone regeneration	J Biomater Sci Polym Ed	2020	10.1080/09205063.2019.1680927
31709759	A Multi-Functional Silicon Nanoparticle Designed for Enhanced Osteoblast Calcification and Related Combination Therapy	Macromol Biosci	2019	10.1002/mabi.201900255
31709588	Thiol-ene Hydrogels for Local Delivery of PTH for Bone Regeneration in Critical Size defects	J Orthop Res	2020	10.1002/jor.24502
31709429	Bone formation promoted by bone morphogenetic protein-2 plasmid-loaded porous silica nanoparticles with the involvement of autophagy	Nanoscale	2019	10.1039/c9nr07017f
33405525	Accelerated Bone Regeneration via Three-Dimensional Cell-Printed Constructs Containing Human Nasal Turbinate-Derived Stem Cells as a Clinically Applicable Therapy	ACS Biomater Sci Eng	2019	10.1021/acsbiomaterials.9b01356
31702885	Engineering a Biodegradable Multifunctional Antibacterial Bioactive Nanosystem for Enhancing Tumor Photothermo-Chemotherapy and Bone Regeneration	ACS Nano	2020	10.1021/acsnano.9b06145
31701811	Application of BMP-Bone Cement and FGF-Gel on Periodontal Tissue Regeneration in Nonhuman Primates	Tissue Eng Part C Methods	2019	10.1089/ten.TEC.2019.0160
31701530	Applications of X-ray computed tomography for the evaluation of biomaterial-mediated bone regeneration in critical-sized defects	J Microsc	2020	10.1111/jmi.12844
31694744	Soluble IL-6R promotes chondrogenic differentiation of mesenchymal stem cells to enhance the repair of articular cartilage defects using a rat model for rheumatoid arthritis	Clin Exp Rheumatol	2020
31688947	Effective repair of articular cartilage using human pluripotent stem cell-derived tissue	Eur Cell Mater	2019	10.22203/eCM.v038a15
31687968	EVALUATION OF STRUCTURAL CHANGES IN THE AREA OF EXPERIMENTAL MANDIBULAR DEFECT WHEN APPLYING OSTEOPLASTIC MATERIALS BASED ON VARIOUS COMPONENT PERCENTAGE OF HYDROXYAPATITE AND POLYLACTIDE	Georgian Med News	2019
31683648	The Systemic Immune Response to Collagen-Induced Arthritis and the Impact of Bone Injury in Inflammatory Conditions	Int J Mol Sci	2019	10.3390/ijms20215436
31683017	A method to visually observe the degradation-diffusion-reconstruction behavior of hydroxyapatite in the bone repair process	Acta Biomater	2020	10.1016/j.actbio.2019.10.044
31680521	Engineering High-Resolution Micropatterns Directly onto Titanium with Optimized Contact Guidance to Promote Osteogenic Differentiation and Bone Regeneration	ACS Appl Mater Interfaces	2019	10.1021/acsami.9b16050
31680322	BMP9 promotes osteogenic differentiation of SMSCs by activating the JNK/Smad2/3 signaling pathway	J Cell Biochem	2020	10.1002/jcb.29519
31670079	Periosteal matrix-derived hydrogel promotes bone repair through an early immune regulation coupled with enhanced angio- and osteogenesis	Biomaterials	2020	10.1016/j.biomaterials.2019.119552
31665702	Evaluation of bone-regeneration effects and ectopic osteogenesis of collagen membrane chemically conjugated with stromal cell-derived factor-1 in vivo	Biomed Mater	2019	10.1088/1748-605X/ab52da
31664187	Rapid bone loss occurs as early as 2 days after complete spinal cord transection in young adult rats	Spinal Cord	2020	10.1038/s41393-019-0371-4
31663588	Direct 3D printing of a tough hydrogel incorporated with carbon nanotubes for bone regeneration	J Mater Chem B	2019	10.1039/c9tb01494b
31663419	Thermosensitive Hydrogel Delivery of Human Periodontal Stem Cells Overexpressing Platelet-Derived Growth Factor-BB Enhances Alveolar Bone Defect Repair	Stem Cells Dev	2019	10.1089/scd.2019.0184
31663128	Focal adhesion kinase promotes BMP2-induced osteogenic differentiation of human urinary stem cells via AMPK and Wnt signaling pathways	J Cell Physiol	2020	10.1002/jcp.29374
31663014	Synthetic presentation of noncanonical Wnt5a motif promotes mechanosensing-dependent differentiation of stem cells and regeneration	Sci Adv	2019	10.1126/sciadv.aaw3896
31661133	CP-25 exerts anti-angiogenic effects on a rat model of adjuvant-induced arthritis by promoting GRK2-induced downregulation of CXCR4-ERK1/2 signaling in endothelial cells	Mol Med Rep	2019	10.3892/mmr.2019.10765
31660045	Role of XIAP gene overexpressed bone marrow mesenchymal stem cells in the treatment of cerebral injury in rats with cerebral palsy	Cancer Cell Int	2019	10.1186/s12935-019-0988-6
31658444	Scalable and cost-effective generation of osteogenic micro-tissues through the incorporation of inorganic microparticles within mesenchymal stem cell spheroids	Biofabrication	2019	10.1088/1758-5090/ab51ae
31657517	Evaluation of effectiveness of 45S5 bioglass doped with niobium for repairing critical-sized bone defect in in vitro and in vivo models	J Biomed Mater Res A	2020	10.1002/jbm.a.36826
31655847	Three-Dimensional Printed Titanium Scaffolds Enhance Osteogenic Differentiation and New Bone Formation by Cultured Adipose Tissue-Derived Stem Cells Through the IGF-1R/AKT/Mammalian Target of Rapamycin Complex 1 (mTORC1) Pathway	Med Sci Monit	2019	10.12659/MSM.918517
31644949	Importance of gestational hypoglycaemia for foetal malformations and skeletal development in rats	Reprod Toxicol	2020	10.1016/j.reprotox.2019.10.003
31641711	Dually optimized polycaprolactone/collagen I microfiber scaffolds with stem cell capture and differentiation-inducing abilities promote bone regeneration	J Mater Chem B	2019	10.1039/c9tb01359h
31637919	Nanohydroxyapatite Based Ceramic Carrier Promotes Bone Formation in a Femoral Neck Canal Defect in Osteoporotic Rats	Biomacromolecules	2020	10.1021/acs.biomac.9b01327
31635981	Histological evaluation of the healing process of autografted mandibular bone defects in rats under treatment with zoledronate	J Craniomaxillofac Surg	2019	10.1016/j.jcms.2019.08.003
31635277	Comparison of Bone Regeneration between Porcine-Derived and Bovine-Derived Xenografts in Rat Calvarial Defects: A Non-Inferiority Study	Materials (Basel)	2019	10.3390/ma12203412
31635184	Cytoprotective Preconditioning of Osteoblast-Like Cells with N-Acetyl-L-Cysteine for Bone Regeneration in Cell Therapy	Int J Mol Sci	2019	10.3390/ijms20205199
31633717	Osteogenic potential of Zn(2+)-passivated carbon dots for bone regeneration in vivo	Biomater Sci	2019	10.1039/c9bm01181a
31631568	Smurf1 Silencing Using a LNA-ASOs/Lipid Nanoparticle System to Promote Bone Regeneration	Stem Cells Transl Med	2019	10.1002/sctm.19-0145
31631097	Transplantation of dedifferentiated fat cells combined with a biodegradable type I collagen-recombinant peptide scaffold for critical-size bone defects in rats	J Oral Sci	2019	10.2334/josnusd.18-0458
35021400	Calcium Phosphate Nanocluster-Loaded Injectable Hydrogel for Bone Regeneration	ACS Appl Bio Mater	2019	10.1021/acsabm.9b00270
31625528	Fabrication and characterisation of super-paramagnetic responsive PLGA-gelatine-magnetite scaffolds with the unidirectional porous structure: a physicochemical, mechanical, and in vitro evaluation	IET Nanobiotechnol	2019	10.1049/iet-nbt.2018.5305
31622254	Effects of diabetes mellitus on reparative osteogenesis	Wiad Lek	2019
31618528	Acellular polycaprolactone scaffolds laden with fibroblast/endothelial cell-derived extracellular matrix for bone regeneration	J Biomed Mater Res A	2020	10.1002/jbm.a.36821
31610117	Accelerated Bone Regeneration by Gold-Nanoparticle-Loaded Mesoporous Silica through Stimulating Immunomodulation	ACS Appl Mater Interfaces	2019	10.1021/acsami.9b16848
31609892	Combination of Electrospun Nanofiber Sheet Incorporating Methylcobalamin and PGA-Collagen Tube for Treatment of a Sciatic Nerve Defect in a Rat Model	J Bone Joint Surg Am	2020	10.2106/JBJS.19.00254
31609542	In vitro and in vivo assessment of glucose cross-linked gelatin/zein nanofibrous scaffolds for cranial bone defects regeneration	J Biomed Mater Res B Appl Biomater	2020	10.1002/jbm.b.34498
33464077	3D-Printed β-Tricalcium Phosphate Scaffold Combined with a Pulse Electromagnetic Field Promotes the Repair of Skull Defects in Rats	ACS Biomater Sci Eng	2019	10.1021/acsbiomaterials.9b00858
33455250	Epigallocatechin-3-gallate Cross-Linked Small Intestinal Submucosa for Guided Bone Regeneration	ACS Biomater Sci Eng	2019	10.1021/acsbiomaterials.9b00920
33455235	Chitosan-Gelatin Scaffolds Incorporating Decellularized Platelet-Rich Fibrin Promote Bone Regeneration	ACS Biomater Sci Eng	2019	10.1021/acsbiomaterials.9b00788
31605679	Histopathologic and Immunohistochemical Investigation of the Effects of Vitamin C on Bone Healing in Rats Exposed to Nicotine	J Oral Maxillofac Surg	2020	10.1016/j.joms.2019.09.006
31597444	HIMF (Hypoxia-Induced Mitogenic Factor) Signaling Mediates the HMGB1 (High Mobility Group Box 1)-Dependent Endothelial and Smooth Muscle Cell Crosstalk in Pulmonary Hypertension	Arterioscler Thromb Vasc Biol	2019	10.1161/ATVBAHA.119.312907
31597124	Immobilization of BMP-2-derived peptides on 3D-printed porous scaffolds for enhanced osteogenesis	Biomed Mater	2019	10.1088/1748-605X/ab4c78
31595890	Angiogenesis-promoted bone repair with silicate-shelled hydrogel fiber scaffolds	Biomater Sci	2019	10.1039/c9bm01103j
31592233	Mesoporous bioactive glass combined with graphene oxide scaffolds for bone repair	Int J Biol Sci	2019	10.7150/ijbs.35670
31587019	Effects of maternal thyroid hormone deficiency on differentiation of mesenchymal stem cells in CSF-exposed neonatal Wistar rats	Acta Neurobiol Exp (Wars)	2019
31585350	Osteogenesis enhancement of silk fibroin/ α-TCP cement by N-acetyl cysteine through Wnt/β-catenin signaling pathway in vivo and vitro	J Mech Behav Biomed Mater	2020	10.1016/j.jmbbm.2019.103451
31583810	In vitro and in vivo osteogenic potential of niobium-doped 45S5 bioactive glass: A comparative study	J Biomed Mater Res B Appl Biomater	2020	10.1002/jbm.b.34486
31583477	Eggshell derived brushite bone cement with minimal inflammatory response and higher osteoconductive potential	J Mater Sci Mater Med	2019	10.1007/s10856-019-6315-x
31582866	Combined Hydroxyapatite Scaffold and Stem Cell from Human Exfoliated Deciduous Teeth Modulating Alveolar Bone Regeneration via Regulating Receptor Activator of Nuclear Factor-Κb and Osteoprotegerin System	Iran J Med Sci	2019	10.30476/IJMS.2019.44962
31582734	Extracellular IL-37 promotes osteogenic differentiation of human bone marrow mesenchymal stem cells via activation of the PI3K/AKT signaling pathway	Cell Death Dis	2019	10.1038/s41419-019-1904-7
31578723	miR125a attenuates BMSCs apoptosis via the MAPK-ERK pathways in the setting of craniofacial defect reconstruction	J Cell Physiol	2020	10.1002/jcp.29191
31575381	Diet-induced Generalized Periodontitis in Lewis Rats	Comp Med	2019	10.30802/AALAS-CM-18-000113
31565996	Autologous Micro-Fragmented Adipose Tissue as Stem Cell-Based Natural Scaffold for Cartilage Defect Repair	Cell Transplant	2019	10.1177/0963689719880527
31561337	Biomaterials in repairing rat femoral defects: In vivo insights from small animal positron emission tomography/computed tomography (PET/CT) studies	Clin Hemorheol Microcirc	2019	10.3233/CH-199208
31554158	Anisotropic Cryostructured Collagen Scaffolds for Efficient Delivery of RhBMP-2 and Enhanced Bone Regeneration	Materials (Basel)	2019	10.3390/ma12193105
31549776	Nanotherapy in Joints: Increasing Endogenous Hyaluronan Production by Delivering Hyaluronan Synthase 2	Adv Mater	2019	10.1002/adma.201904535
31546443	Chemically and physically cross-linked polyvinyl alcohol-borosilicate gel hybrid scaffolds for bone regeneration	Mater Sci Eng C Mater Biol Appl	2019	10.1016/j.msec.2019.110076
31546424	Biocompatible graphene oxide-collagen composite aerogel for enhanced stiffness and in situ bone regeneration	Mater Sci Eng C Mater Biol Appl	2019	10.1016/j.msec.2019.110137
31546389	Collagen-infilled 3D printed scaffolds loaded with miR-148b-transfected bone marrow stem cells improve calvarial bone regeneration in rats	Mater Sci Eng C Mater Biol Appl	2019	10.1016/j.msec.2019.110128
31545266	Absorption and utilisation of epimedin C and icariin from Epimedii herba, and the regulatory mechanism via the BMP2/ Runx2 signalling pathway	Biomed Pharmacother	2019	10.1016/j.biopha.2019.109345
31538158	Low-dose suspended graphene oxide nanosheets induce antioxidant response and osteogenic differentiation of bone marrow-derived mesenchymal stem cells via JNK-dependent FoxO1 activation	J Mater Chem B	2019	10.1039/c9tb01413f
31536540	Vancomycin-laden calcium phosphate-calcium sulfate composite allows bone formation in a rat infection model	PLoS One	2019	10.1371/journal.pone.0222034
31534332	3D printed zirconia ceramic hip joint with precise structure and broad-spectrum antibacterial properties	Int J Nanomedicine	2019	10.2147/IJN.S202457
31531565	Effect of stem cells combined with a polymer/ceramic membrane on osteoporotic bone repair	Braz Oral Res	2019	10.1590/1807-3107BOR-2019.vol33.0079
31531539	Short-term use of resveratrol in alloplastic graft material applied with calvarial bone defects in rats	Acta Cir Bras	2019	10.1590/s0102-865020190070000004
31530883	Cell Therapy: Effect of Locally Injected Mesenchymal Stromal Cells Derived from Bone Marrow or Adipose Tissue on Bone Regeneration of Rat Calvarial Defects	Sci Rep	2019	10.1038/s41598-019-50067-6
31529455	Complete regeneration of large bone defects in rats with commercially available fibrin loaded with BMP-2	Eur Cell Mater	2019	10.22203/eCM.v038a08
31526972	In-vivo assessment of minerals substituted hydroxyapatite / poly sorbitol sebacate glutamate (PSSG) composite coating on titanium metal implant for orthopedic implantation	Biomed Pharmacother	2019	10.1016/j.biopha.2019.109404
31522346	Periostin-modified bone marrow mesenchymal stem cells from osteoporotic rats promote alveolar bone regeneration	J Mol Histol	2019	10.1007/s10735-019-09843-x
31520997	Effects of gold nanostructures on differentiation of mesenchymal stem cells	Colloids Surf B Biointerfaces	2019	10.1016/j.colsurfb.2019.110494
31518705	A surface-engineered multifunctional TiO(2) based nano-layer simultaneously elevates the corrosion resistance, osteoconductivity and antimicrobial property of a magnesium alloy	Acta Biomater	2019	10.1016/j.actbio.2019.09.008
31514283	Bone Regeneration Potential of Uncalcined and Unsintered Hydroxyapatite/Poly l-lactide Bioactive/Osteoconductive Sheet Used for Maxillofacial Reconstructive Surgery: An In Vivo Study	Materials (Basel)	2019	10.3390/ma12182931
31500042	A three-dimensional (3D) printed biomimetic hierarchical scaffold with a covalent modular release system for osteogenesis	Mater Sci Eng C Mater Biol Appl	2019	10.1016/j.msec.2019.109842
31499945	Gadolinium-doped mesoporous calcium silicate/chitosan scaffolds enhanced bone regeneration ability	Mater Sci Eng C Mater Biol Appl	2019	10.1016/j.msec.2019.109999
31497728	Dose-Dependent Efficacy of Gold Clusters on Rheumatoid Arthritis Therapy	ACS Omega	2019	10.1021/acsomega.9b02003
31497239	Suitability of the use of an elastin matrix combined with bone morphogenetic protein for the repair of cranial defects	Am J Transl Res	2019
31496880	Fibrous bone tissue engineering scaffolds prepared by wet spinning of PLGA	Turk J Biol	2019	10.3906/biy-1904-63
33448834	Long-Term Bone Regeneration Enabled by a Polyhedral Oligomeric Silsesquioxane (POSS)-Enhanced Biodegradable Hydrogel	ACS Biomater Sci Eng	2019	10.1021/acsbiomaterials.9b00642
33448831	Chitosan/Dextran Hydrogel Constructs Containing Strontium-Doped Hydroxyapatite with Enhanced Osteogenic Potential in Rat Cranium	ACS Biomater Sci Eng	2019	10.1021/acsbiomaterials.9b00584
31494718	Bioglass/PLGA associated to photobiomodulation: effects on the healing process in an experimental model of calvarial bone defect	J Mater Sci Mater Med	2019	10.1007/s10856-019-6307-x
31491928	The Development of Gelatin/Hyaluronate Copolymer Mixed with Calcium Sulfate, Hydroxyapatite, and Stromal-Cell-Derived Factor-1 for Bone Regeneration Enhancement	Polymers (Basel)	2019	10.3390/polym11091454
31491772	In vivo therapeutic effect of wollastonite and hydroxyapatite on bone defect	Biomed Mater	2019	10.1088/1748-605X/ab4238
31489606	Effects of alloplastic graft material combined with a topical ozone application on calvarial bone defects in rats	Folia Morphol (Warsz)	2020	10.5603/FM.a2019.0101
31489377	Combinatorial morphogenetic and mechanical cues to mimic bone development for defect repair	Sci Adv	2019	10.1126/sciadv.aax2476
31487971	Newly Designed Human-Like Collagen to Maximize Sensitive Release of BMP-2 for Remarkable Repairing of Bone Defects	Biomolecules	2019	10.3390/biom9090450
31485373	Eight-week healing of grafted calvarial bone defects with hyperbaric oxygen therapy in rats	J Periodontal Implant Sci	2019	10.5051/jpis.2019.49.4.228
31476405	Platelet-rich plasma incorporated electrospun PVA-chitosan-HA nanofibers accelerates osteogenic differentiation and bone reconstruction	Gene	2019	10.1016/j.gene.2019.144096
31473407	An enzyme-responsive membrane for antibiotic drug release and local periodontal treatment	Colloids Surf B Biointerfaces	2019	10.1016/j.colsurfb.2019.110454
31472871	Construction of physical-crosslink chitosan/PVA double-network hydrogel with surface mineralization for bone repair	Carbohydr Polym	2019	10.1016/j.carbpol.2019.115176
31468983	Low intensity pulsed ultrasound promotes the migration of bone marrow- derived mesenchymal stem cells via activating FAK-ERK1/2 signalling pathway	Artif Cells Nanomed Biotechnol	2019	10.1080/21691401.2019.1657878
31466503	Pretreatment of bone mesenchymal stem cells with miR181-c facilitates craniofacial defect reconstruction via activating AMPK-Mfn1 signaling pathways	J Recept Signal Transduct Res	2019	10.1080/10799893.2019.1652649
31466409	Synthetic Blocks for Bone Regeneration: A Systematic Review and Meta-Analysis	Int J Mol Sci	2019	10.3390/ijms20174221
31463820	Effects of the combination of low-level laser therapy and anionic polymer membranes on bone repair	Lasers Med Sci	2020	10.1007/s10103-019-02864-8
31462075	Phenotypically Silent Bone Morphogenetic Protein Receptor 2 Mutations Predispose Rats to Inflammation-Induced Pulmonary Arterial Hypertension by Enhancing the Risk for Neointimal Transformation	Circulation	2019	10.1161/CIRCULATIONAHA.119.040629
31444374	Impairment of bone microstructure and upregulation of osteoclastogenic markers in spontaneously hypertensive rats	Sci Rep	2019	10.1038/s41598-019-48797-8
31443441	Surface Modification of Pure Magnesium Mesh for Guided Bone Regeneration: In Vivo Evaluation of Rat Calvarial Defect	Materials (Basel)	2019	10.3390/ma12172684
31442885	3D printed HUVECs/MSCs cocultures impact cellular interactions and angiogenesis depending on cell-cell distance	Biomaterials	2019	10.1016/j.biomaterials.2019.119423
31440387	Enhancement of Mesenchymal Stem Cell-Driven Bone Regeneration by Resveratrol-Mediated SOX2 Regulation	Aging Dis	2019	10.14336/AD.2018.0802
31436137	Dose Effects of Slow-Released Bone Morphogenetic Protein-2 Functionalized β-Tricalcium Phosphate in Repairing Critical-Sized Bone Defects	Tissue Eng Part A	2020	10.1089/ten.TEA.2019.0161
31435635	Osteogenesis and angiogenesis are simultaneously enhanced in BMP2-/VEGF-transfected adipose stem cells through activation of the YAP/TAZ signaling pathway	Biomater Sci	2019	10.1039/c9bm01037h
31432992	Bioceramic cement in the filling of bone defects in rats	Acta Cir Bras	2019	10.1590/s0102-865020190060000001
31432182	Strontium‑containing α‑calcium sulfate hemihydrate promotes bone repair via the TGF‑β/Smad signaling pathway	Mol Med Rep	2019	10.3892/mmr.2019.10592
31432117	Lentiviral‑mediated Shh reverses the adverse effects of high glucose on osteoblast function and promotes bone formation via Sonic hedgehog signaling	Mol Med Rep	2019	10.3892/mmr.2019.10540
31428941	A collagen-based hydrogel containing tacrolimus for bone tissue engineering	Drug Deliv Transl Res	2020	10.1007/s13346-019-00666-7
31425892	Development of a cell-free and growth factor-free hydrogel capable of inducing angiogenesis and innervation after subcutaneous implantation	Acta Biomater	2019	10.1016/j.actbio.2019.08.028
35030771	Biodegradable and Bioactive Orthopedic Magnesium Implants with Multilayered Protective Coating	ACS Appl Bio Mater	2019	10.1021/acsabm.9b00313
35030735	Bioactive Glass/Polycaprolactone Hybrid with a Dual Cortical/Trabecular Structure for Bone Regeneration	ACS Appl Bio Mater	2019	10.1021/acsabm.9b00407
31418330	Rat Palatine Fissure: A Suitable Experimental Model for Evaluating Bone Regeneration	Tissue Eng Part C Methods	2019	10.1089/ten.TEC.2019.0143
31417150	Osteostimulatory effect of biocomposite scaffold containing phytomolecule diosmin by Integrin/FAK/ERK signaling pathway in mouse mesenchymal stem cells	Sci Rep	2019	10.1038/s41598-019-48429-1
31414583	Treatment of Critical-Sized Calvarial Defects in Rats with Preimplanted Transplants	Adv Healthc Mater	2019	10.1002/adhm.201900722
31414284	Inhibition of MSTN signal pathway may participate in LIPUS preventing bone loss in ovariectomized rats	J Bone Miner Metab	2020	10.1007/s00774-019-01029-5
31414231	Development of titanium dioxide nanowire incorporated poly(vinylidene fluoride-trifluoroethylene) scaffolds for bone tissue engineering applications	J Mater Sci Mater Med	2019	10.1007/s10856-019-6300-4
31406678	Osteochondral Regeneration with 3D-Printed Biodegradable High-Strength Supramolecular Polymer Reinforced-Gelatin Hydrogel Scaffolds	Adv Sci (Weinh)	2019	10.1002/advs.201900867
31402983	Bone remodeling effect of a chitosan and calcium phosphate-based composite	Regen Biomater	2019	10.1093/rb/rbz009
33448805	Halloysite Nanotube Based Scaffold for Enhanced Bone Regeneration	ACS Biomater Sci Eng	2019	10.1021/acsbiomaterials.9b00277
31398502	Ex vivo gene therapy using human bone marrow cells overexpressing BMP-2: "Next-day" gene therapy versus standard "two-step" approach	Bone	2019	10.1016/j.bone.2019.08.005
31397056	Bone regeneration response in an experimental long bone defect orthotopically implanted with alginate-pullulan-glass-ceramic composite scaffolds	J Biomed Mater Res B Appl Biomater	2020	10.1002/jbm.b.34464
31387678	Development of Arg-Based Biodegradable Poly(ester urea) Urethanes and Its Biomedical Application for Bone Repair	J Biomed Nanotechnol	2019	10.1166/jbn.2019.2818
31383063	Regenerative Effect of Resorbable Scaffold Embedded Boron-Nitride/Hydroxyapatite Nanoparticles in Rat Parietal Bone	J Nanosci Nanotechnol	2020	10.1166/jnn.2020.17128
31381498	Implant-type tissue-engineered cartilage derived from human auricular chondrocyte may maintain cartilaginous property even under osteoinductive condition	Regen Med Res	2019	10.1051/rmr/190001
31380594	Exosomes derived from miR-375-overexpressing human adipose mesenchymal stem cells promote bone regeneration	Cell Prolif	2019	10.1111/cpr.12669
31377938	Inhibition of myostatin signal pathway may be involved in low-intensity pulsed ultrasound promoting bone healing	J Med Ultrason (2001)	2019	10.1007/s10396-019-00962-2
31373193	Vancomycin- and Strontium-Loaded Microspheres with Multifunctional Activities against Bacteria, in Angiogenesis, and in Osteogenesis for Enhancing Infected Bone Regeneration	ACS Appl Mater Interfaces	2019	10.1021/acsami.9b10219
31370753	Hepatotoxicity and chromosomal abnormalities evaluation due to single and repeated oral exposures of chromium oxide nanoparticles in Wistar rats	Toxicol Ind Health	2019	10.1177/0748233719863632
31370160	Bone Regeneration Using a Three-Dimensional Hexahedron Channeled BCP Block Combined with Bone Morphogenic Protein-2 in Rat Calvarial Defects	Materials (Basel)	2019	10.3390/ma12152435
31367248	Biomimetic open porous structured core-shell microtissue with enhanced mechanical properties for bottom-up bone tissue engineering	Theranostics	2019	10.7150/thno.34464
31367133	Histological and histomorphometric evaluation of efficacy of a polypropylene barrier in guided bone regeneration and modified guided bone regeneration in critical defects in rodent cranial vaults	J Indian Soc Periodontol	2019	10.4103/jisp.jisp_111_18
31356069	Tailor-Engineered POSS-Based Hybrid Gels for Bone Regeneration	Biomacromolecules	2019	10.1021/acs.biomac.9b00771
31355388	A dual-enzymatically cross-linked injectable gelatin hydrogel loaded with BMSC improves neurological function recovery of traumatic brain injury in rats	Biomater Sci	2019	10.1039/c9bm00749k
31351196	A biomimetic self-assembling peptide promotes bone regeneration in vivo: A rat cranial defect study	Bone	2019	10.1016/j.bone.2019.06.020
31350844	Osteoprotegerin (OPG) Promotes Recruitment of Endothelial Progenitor Cells (EPCs) via CXCR4 Signaling Pathway to Improve Bone Defect Repair	Med Sci Monit	2019	10.12659/MSM.916838
31350655	Experimental Evaluation of the Properties of 3D Porous Bone Substitute Based on Calcium Phosphate on the Model of Monocortical Diaphysial Femur Defect in Rats	Bull Exp Biol Med	2019	10.1007/s10517-019-04536-7
31349517	Incorporation of multi-walled carbon nanotubes to PMMA bone cement improves cytocompatibility and osseointegration	Mater Sci Eng C Mater Biol Appl	2019	10.1016/j.msec.2019.109823
31341414	Synthesis and Evaluation of BMMSC-seeded BMP-6/nHAG/GMS Scaffolds for Bone Regeneration	Int J Med Sci	2019	10.7150/ijms.31966
31341064	Multifunctional scaffolds for facile implantation, spontaneous fixation, and accelerated long bone regeneration in rodents	Sci Transl Med	2019	10.1126/scitranslmed.aau7411
31338633	Improvement of bone repair with l-PRF and bovine bone in calvaria of rats. histometric and immunohistochemical study	Clin Oral Investig	2020	10.1007/s00784-019-03018-4
31330917	Sclerostin as Regulatory Molecule in Vascular Media Calcification and the Bone-Vascular Axis	Toxins (Basel)	2019	10.3390/toxins11070428
31328910	Sandwich-Like Nanofibrous Scaffolds for Bone Tissue Regeneration	ACS Appl Mater Interfaces	2019	10.1021/acsami.9b06359
31328402	Molecular Mass-Dependent Resorption and Bone Regeneration of 3D Printed PPF Scaffolds in a Critical-Sized Rat Cranial Defect Model	Adv Healthc Mater	2019	10.1002/adhm.201900646
31326745	Enhanced chondrogenesis from human embryonic stem cells	Stem Cell Res	2019	10.1016/j.scr.2019.101497
31326656	An injectable collagen-genipin-carbon dot hydrogel combined with photodynamic therapy to enhance chondrogenesis	Biomaterials	2019	10.1016/j.biomaterials.2019.05.001
31325047	20(S)-hydroxycholesterol and simvastatin synergistically enhance osteogenic differentiation of marrow stromal cells and bone regeneration by initiation of Raf/MEK/ERK signaling	J Mater Sci Mater Med	2019	10.1007/s10856-019-6284-0
31322530	GUIDED REGENERATION OF JAW BONE DEFECTS WITH COMBINATION OF OSTEOPLASTIC MATERIALS AND STEM CELLS	Georgian Med News	2019
31317257	The effects of intraperitoneal metoprolol administration on healing of bone defects in rat tibia: a pilot study	Clin Oral Investig	2020	10.1007/s00784-019-02987-w
31311087	Tissue Constructs with Human Adipose-Derived Mesenchymal Stem Cells to Treat Bone Defects in Rats	Materials (Basel)	2019	10.3390/ma12142268
31306563	Rapid healing of a critical-sized bone defect using a collagen-hydroxyapatite scaffold to facilitate low dose, combinatorial growth factor delivery	J Tissue Eng Regen Med	2019	10.1002/term.2934
31302469	Bilateral intermittent nasal obstruction in adolescent rats leads to the growth defects of mandibular condyle	Arch Oral Biol	2019	10.1016/j.archoralbio.2019.06.008
31300685	Intra-articularly injected mesenchymal stem cells promote cartilage regeneration, but do not permanently engraft in distant organs	Sci Rep	2019	10.1038/s41598-019-46554-5
31295998	Near-Infrared Light-Triggered Porous AuPd Alloy Nanoparticles To Produce Mild Localized Heat To Accelerate Bone Regeneration	J Phys Chem Lett	2019	10.1021/acs.jpclett.9b01735
31295019	Comparison between fractal analysis and radiopacity evaluation as a tool for studying repair of an osseous defect in an animal model using biomaterials	Dentomaxillofac Radiol	2019	10.1259/dmfr.20180466
31292977	Combined effects of systemic parathyroid hormone (1-34) and locally delivered neutral self-assembling peptide hydrogel in the treatment of periodontal defects: An experimental in vivo investigation	J Clin Periodontol	2019	10.1111/jcpe.13170
31288577	Enhancement of MicroRNA-200c on Osteogenic Differentiation and Bone Regeneration by Targeting Sox2-Mediated Wnt Signaling and Klf4	Hum Gene Ther	2019	10.1089/hum.2019.019
31288024	TMEM18 inhibits osteogenic differentiation of rat bone marrow-derived mesenchymal stem cells by inactivating β-catenin	Exp Cell Res	2019	10.1016/j.yexcr.2019.07.004
31287918	Effects of leukocyte- and platelet-rich fibrin associated or not with bovine bone graft on the healing of bone defects in rats with osteoporosis induced by ovariectomy	Clin Oral Implants Res	2019	10.1111/clr.13503
31285777	Functionalization of SF/HAP Scaffold with GO-PEI-miRNA inhibitor Complexes to Enhance Bone Regeneration through Activating Transcription Factor 4	Theranostics	2019	10.7150/thno.34676
31285761	COL4A2 in the tissue-specific extracellular matrix plays important role on osteogenic differentiation of periodontal ligament stem cells	Theranostics	2019	10.7150/thno.35914
31283054	A Bioactive Coating Enhances Bone Allografts in Rat Models of Bone Formation and Critical Defect Repair	J Orthop Res	2019	10.1002/jor.24409
31281774	Quantitative assessment of rat bone regeneration using complex master-slave optical coherence tomography	Quant Imaging Med Surg	2019	10.21037/qims.2019.05.03
31281541	PMMA-Fe(3)O(4) for internal mechanical support and magnetic thermal ablation of bone tumors	Theranostics	2019	10.7150/thno.34157
33405738	Exosomes Secreted by Stem Cells from Human Exfoliated Deciduous Teeth Promote Alveolar Bone Defect Repair through the Regulation of Angiogenesis and Osteogenesis	ACS Biomater Sci Eng	2019	10.1021/acsbiomaterials.9b00607
31278852	Evaluation of decellularized tilapia skin as a tissue engineering scaffold	J Tissue Eng Regen Med	2019	10.1002/term.2928
31276691	Cyclic tensile strain promotes chondrogenesis of bone marrow-derived mesenchymal stem cells by increasing miR-365 expression	Life Sci	2019	10.1016/j.lfs.2019.116625
31269731	3D Printing PLA/Gingival Stem Cells/ EVs Upregulate miR-2861 and -210 during Osteoangiogenesis Commitment	Int J Mol Sci	2019	10.3390/ijms20133256
31268410	Effects of an Er,Cr:YSGG Laser on Bone Regeneration in Critical-Sized Calvarial Defects of Rats Exposed to Inhalation of Cigarette Smoke	Photobiomodul Photomed Laser Surg	2019	10.1089/photob.2018.4546
31263834	Histological findings from rat calvaria defect augmented with platelet-rich fibrin by using two consecutive periosteal incisions	Rom J Morphol Embryol	2019
31258673	Platelet-rich fibrin increases the osteoprotegerin/receptor activator of nuclear factor-κB ligand ratio in osteoblasts	Exp Ther Med	2019	10.3892/etm.2019.7560
31258473	Bergenin Activates SIRT1 as a Novel Therapeutic Agent for Osteogenesis of Bone Mesenchymal Stem Cells	Front Pharmacol	2019	10.3389/fphar.2019.00618
31257525	The role of antimiR-26a-5p/biphasic calcium phosphate in repairing rat femoral defects	Int J Mol Med	2019	10.3892/ijmm.2019.4249
31252371	Highly versatile cell-penetrating peptide loaded scaffold for efficient and localised gene delivery to multiple cell types: From development to application in tissue engineering	Biomaterials	2019	10.1016/j.biomaterials.2019.119277
31243675	Particularities of Bone Regeneration in Rats after Implantation of Polycaprolactone Scaffold Mineralized with Vaterite with Adsorbed Tannic Acid	Bull Exp Biol Med	2019	10.1007/s10517-019-04508-x
31238979	Apelin enhances the osteogenic differentiation of human bone marrow mesenchymal stem cells partly through Wnt/β-catenin signaling pathway	Stem Cell Res Ther	2019	10.1186/s13287-019-1286-x
31238964	Extracellular vesicles from bone marrow-derived multipotent mesenchymal stromal cells regulate inflammation and enhance tendon healing	J Transl Med	2019	10.1186/s12967-019-1960-x
31238190	Warfarin-exposed zebrafish embryos resembles human warfarin embryopathy in a dose and developmental-time dependent manner - From molecular mechanisms to environmental concerns	Ecotoxicol Environ Saf	2019	10.1016/j.ecoenv.2019.06.042
31235257	Parathyroid hormone (PTH) promotes ADSC osteogenesis by regulating SIK2 and Wnt4	Biochem Biophys Res Commun	2019	10.1016/j.bbrc.2019.06.084
31232987	Evaluation of the Effects of Low-Level Laser Therapy on Diabetic Bone Healing	J Craniofac Surg	2019	10.1097/SCS.0000000000005654
31228602	Regeneration of large bone defects using mesoporous silica coated magnetic nanoparticles during distraction osteogenesis	Nanomedicine	2019	10.1016/j.nano.2019.102040
31225702	Ginkgolide B promotes osteoblast differentiation via activation of canonical Wnt signalling and alleviates osteoporosis through a bone anabolic way	J Cell Mol Med	2019	10.1111/jcmm.14503
31223273	Hypoxia-Mimicking Cobalt-Doped Borosilicate Bioactive Glass Scaffolds with Enhanced Angiogenic and Osteogenic Capacity for Bone Regeneration	Int J Biol Sci	2019	10.7150/ijbs.32358
31218837	Bioactive glass containing 90% SiO(2) in hard tissue engineering: An in vitro and in vivo characterization study	J Tissue Eng Regen Med	2019	10.1002/term.2919
31217871	A novel human-derived tissue-engineered patch for vascular reconstruction	Am J Transl Res	2019
31215599	The influence of LLLT applied on applied on calvarial defect in rats under effect of cigarette smoke	J Appl Oral Sci	2019	10.1590/1678-7757-2018-0621
31215466	miR-34a promotes bone regeneration in irradiated bone defects by enhancing osteoblastic differentiation of mesenchymal stromal cells in rats	Stem Cell Res Ther	2019	10.1186/s13287-019-1285-y
31214331	Therapeutic effect of ethylenediaminetetraacetic acid irrigation solution against wound infection with drug-resistant bacteria in a rat model: an animal study	Bone Joint Res	2019	10.1302/2046-3758.85.BJR-2018-0280.R3
31213809	Rapid mineralization of hierarchical poly(l-lactic acid)/poly(ε-caprolactone) nanofibrous scaffolds by electrodeposition for bone regeneration	Int J Nanomedicine	2019	10.2147/IJN.S205194
31213284	Dampening of mast cell secondary responses to allergen involves specific signalling and epigenetic changes	Cell Immunol	2019	10.1016/j.cellimm.2019.103944
31211197	Histomorphometric Analysis of Newly-formed Bone Using Octacalcium Phosphate and Bone Matrix Gelatin in Rat Tibial Defects	Arch Bone Jt Surg	2019
31210408	Effect of adiponectin secreted from adipose-derived stem cells on bone-fat balance and bone defect healing	J Tissue Eng Regen Med	2019	10.1002/term.2915
31210400	The impact of mesenchymal stem cells on doxorubicin-induced testicular toxicity and progeny outcome of male prepubertal rats	Birth Defects Res	2019	10.1002/bdr2.1535
31201017	Treated dentin matrix particles combined with dental follicle cell sheet stimulate periodontal regeneration	Dent Mater	2019	10.1016/j.dental.2019.05.016
31198114	Dimethyloxallyl Glycine-Incorporated Borosilicate Bioactive Glass Scaffolds for Improving Angiogenesis and Osteogenesis in Critical-Sized Calvarial Defects	Curr Drug Deliv	2019	10.2174/1567201816666190611105205
31194022	Surface degradation-enabled osseointegrative, angiogenic and antiinfective properties of magnesium-modified acrylic bone cement	J Orthop Translat	2019	10.1016/j.jot.2019.04.007
31193299	Adenoviral mediated mono delivery of BMP2 is superior to the combined delivery of BMP2 and VEGFA in bone regeneration in a critical-sized rat calvarial bone defect	Bone Rep	2019	10.1016/j.bonr.2019.100205
31193169	Asperosaponin VI stimulates osteogenic differentiation of rat adipose-derived stem cells	Regen Ther	2019	10.1016/j.reth.2019.03.007
31190805	In vitro and in vivo evaluations of nanocrystalline Zn-doped carbonated hydroxyapatite/alginate microspheres: zinc and calcium bioavailability and bone regeneration	Int J Nanomedicine	2019	10.2147/IJN.S197157
31189661	Krüppel-like factor 6 mediates pulmonary angiogenesis in rat experimental hepatopulmonary syndrome and is aggravated by bone morphogenetic protein 9	Biol Open	2019	10.1242/bio.040121
31187758	Comparison of efficiency of hyaluronic acid and/or bone grafts in healing of bone defects	Niger J Clin Pract	2019	10.4103/njcp.njcp_161_18
31187497	Copper promotes the migration of bone marrow mesenchymal stem cells via Rnd3-dependent cytoskeleton remodeling	J Cell Physiol	2020	10.1002/jcp.28961
31182902	Association of Bioglass/Collagen/Magnesium composites and low level irradiation: effects on bone healing in a model of tibial defect in rats	Laser Ther	2018	10.5978/islsm.27_18-OR-25
31180391	In situ bone regeneration enabled by a biodegradable hybrid double-network hydrogel	Biomater Sci	2019	10.1039/c9bm00561g
31177925	Effects of latex membrane on guided regeneration of long bones	J Biomater Sci Polym Ed	2019	10.1080/09205063.2019.1627653
31173657	A dual functional bone-defect-filling material with sequential antibacterial and osteoinductive properties for infected bone defect repair	J Biomed Mater Res A	2019	10.1002/jbm.a.36744
31169194	TrkA regulates the regenerative capacity of bone marrow stromal stem cells in nerve grafts	Neural Regen Res	2019	10.4103/1673-5374.257540
31168987	[Effect of Angelica sinensis polysaccharide on the osteogenic differentiation of bone marrow mesenchymal stem cells of rats with high glucose levels]	Hua Xi Kou Qiang Yi Xue Za Zhi	2019	10.7518/hxkq.2019.02.012
31167930	Recapitulating bone development through engineered mesenchymal condensations and mechanical cues for tissue regeneration	Sci Transl Med	2019	10.1126/scitranslmed.aav7756
31166268	Effect of Electrohydraulic Extracorporeal Shockwave Therapy on the Repair of Bone Defects Grafted With Particulate Allografts	J Craniofac Surg	2019	10.1097/SCS.0000000000005213
31165702	Bioactive Glass-Polycitrate Hybrid with Osteogenetic Ability Comparable to Autogenous Bone	J Biomed Nanotechnol	2019	10.1166/jbn.2019.2709
31164601	The Inhibition of Radial and Axial Micromovement of Bone Scaffold with Gelfoam(®) and Titanium Mesh Fixation and Its Effects on Osteointegration	Methods Protoc	2019	10.3390/mps2010020
31163569	Guided Bone Regeneration Using BioGlue As a Barrier Material With and Without Biphasic Calcium Phosphate	J Craniofac Surg	2019	10.1097/SCS.0000000000005428
31160051	The idiopathic hypercalciuria reviewed. Metabolic abnormality or disease?	Nefrologia (Engl Ed)	2019	10.1016/j.nefro.2019.02.011
31159676	Influence of in vitro differentiation status on the in vivo bone regeneration of cell/chitosan microspheres using a rat cranial defect model	J Biomater Sci Polym Ed	2019	10.1080/09205063.2019.1619959
31154596	Effect of low-level laser therapy and zoledronic acid on bone repair process	Lasers Med Sci	2019	10.1007/s10103-019-02810-8
31154054	Supercritical CO(2) foamed composite scaffolds incorporating bioactive lipids promote vascularized bone regeneration via Hif-1α upregulation and enhanced type H vessel formation	Acta Biomater	2019	10.1016/j.actbio.2019.05.066
31152570	Dual delivery of encapsulated BM-MSCs and BMP-2 improves osteogenic differentiation and new bone formation	J Biomed Mater Res A	2019	10.1002/jbm.a.36737
31151123	3D bioprinting of hydrogel constructs with cell and material gradients for the regeneration of full-thickness chondral defect using a microfluidic printing head	Biofabrication	2019	10.1088/1758-5090/ab2622
31149042	Progerin accumulation in nucleus pulposus cells impairs mitochondrial function and induces intervertebral disc degeneration and therapeutic effects of sulforaphane	Theranostics	2019	10.7150/thno.30658
31147017	A hydrogenated black TiO(2) coating with excellent effects for photothermal therapy of bone tumor and bone regeneration	Mater Sci Eng C Mater Biol Appl	2019	10.1016/j.msec.2019.04.025
31146750	Suppression of NLRP3 inflammasome improves alveolar bone defect healing in diabetic rats	J Orthop Surg Res	2019	10.1186/s13018-019-1215-9
31140423	[Expression of KCNA2 in the dorsal root ganglia of rats with osteoarthritis pain induced by monoiodoacetate]	Nan Fang Yi Ke Da Xue Xue Bao	2019	10.12122/j.issn.1673-4254.2019.05.13
31139842	Effect of bone sialoprotein coating on progression of bone formation in a femoral defect model in rats	Eur J Trauma Emerg Surg	2020	10.1007/s00068-019-01159-5
31138454	Multicellularity-interweaved bone regeneration of BMP-2-loaded scaffold with orchestrated kinetics of resorption and osteogenesis	Biomaterials	2019	10.1016/j.biomaterials.2019.05.027
31133251	A biomimetic cartilage gradient hybrid scaffold for functional tissue engineering of cartilage	Tissue Cell	2019	10.1016/j.tice.2019.05.001
31131338	Recombinant Human Bone Morphogenetic Protein 6 Delivered Within Autologous Blood Coagulum Restores Critical Size Segmental Defects of Ulna in Rabbits	JBMR Plus	2018	10.1002/jbm4.10085
31125522	A Biomimetic Hierarchical Nanointerface Orchestrates Macrophage Polarization and Mesenchymal Stem Cell Recruitment To Promote Endogenous Bone Regeneration	ACS Nano	2019	10.1021/acsnano.9b00489
31122080	Comparison of the Bone Regenerative Capacity of Three-Dimensional Uncalcined and Unsintered Hydroxyapatite/Poly-d/l-Lactide and Beta-Tricalcium Phosphate Used as Bone Graft Substitutes	J Invest Surg	2021	10.1080/08941939.2019.1616859
31120905	Foramen magnum stenosis and midface hypoplasia in C-type natriuretic peptide-deficient rats and restoration by the administration of human C-type natriuretic peptide with 53 amino acids	PLoS One	2019	10.1371/journal.pone.0216340
31119018	The Combined Effects of Mesenchymal Stem Cell Conditioned Media and Low-Level Laser on Stereological and Biomechanical Parameter in Hypothyroidism Rat Model	J Lasers Med Sci	2018	10.15171/jlms.2018.44
31118619	Biomimetic piezoelectric nanocomposite membranes synergistically enhance osteogenesis of deproteinized bovine bone grafts	Int J Nanomedicine	2019	10.2147/IJN.S197824
31115537	Substance P enhances BMSC osteogenic differentiation via autophagic activation	Mol Med Rep	2019	10.3892/mmr.2019.10257
31114512	Engineered Extracellular Vesicles From Human Periodontal-Ligament Stem Cells Increase VEGF/VEGFR2 Expression During Bone Regeneration	Front Physiol	2019	10.3389/fphys.2019.00512
31113412	Topical cutaneous application of CO(2) accelerates bone healing in a rat femoral defect model	BMC Musculoskelet Disord	2019	10.1186/s12891-019-2601-5
31112357	Regional gene therapy with 3D printed scaffolds to heal critical sized bone defects in a rat model	J Biomed Mater Res A	2019	10.1002/jbm.a.36727
31111065	Acceleration of Bone Regeneration in Critical-Size Defect Using BMP-9-Loaded nHA/ColI/MWCNTs Scaffolds Seeded with Bone Marrow Mesenchymal Stem Cells	Biomed Res Int	2019	10.1155/2019/7343957
35030672	Evaluation of a Polyurethane Platform for Delivery of Nanohydroxyapatite and Decellularized Bone Particles in a Porous Three-Dimensional Scaffold	ACS Appl Bio Mater	2019	10.1021/acsabm.8b00670
31104110	Imaging of nano-hydroxyapatite/chitosan scaffolds using a cone beam computed tomography device on rat calvarial defects with histological verification	Clin Oral Investig	2020	10.1007/s00784-019-02939-4
31102712	Conditioning of myoblast secretome using mesenchymal stem/stromal cell spheroids improves bone repair	Bone	2019	10.1016/j.bone.2019.05.018
31102678	Incorporation of collagen and PLGA in bioactive glass: in vivo biological evaluation	Int J Biol Macromol	2019	10.1016/j.ijbiomac.2019.05.090
31101448	Effect of Low-Intensity Pulsed Ultrasound Stimulation, Extracorporeal Shockwaves and Radial Pressure Waves on Akt, BMP-2, ERK-2, FAK and TGF-β1 During Bone Healing in Rat Tibial Defects	Ultrasound Med Biol	2019	10.1016/j.ultrasmedbio.2019.04.011
31101282	Sonochemical time standardization for bioactive materials used in periimplantar defects filling	Ultrason Sonochem	2019	10.1016/j.ultsonch.2019.04.032
31095928	Evaluation of the Efficacy of EDTA Chelation on Alveolar Bone Healing After Ultrasonic and Conventional Surgery Under Bisphosphonate Medication: A Rat Model	J Oral Maxillofac Surg	2019	10.1016/j.joms.2019.04.011
31094995	Allograft Nerve Reconstruction: The New Gold Standard?: Commentary on an article by Peter Tang, MD, MPH, FAOA, et al.: "No Difference in Outcomes Detected Between Decellular Nerve Allograft and Cable Autograft in Rat Sciatic Nerve Defects"	J Bone Joint Surg Am	2019	10.2106/JBJS.19.00168
31094986	No Difference in Outcomes Detected Between Decellular Nerve Allograft and Cable Autograft in Rat Sciatic Nerve Defects	J Bone Joint Surg Am	2019	10.2106/JBJS.18.00417
31089136	Preclinical safety study of a combined therapeutic bone wound dressing for osteoarticular regeneration	Nat Commun	2019	10.1038/s41467-019-10165-5
31085984	Critical Defect Healing Assessment in Rat Calvaria Filled with Injectable Calcium Phosphate Cement	J Funct Biomater	2019	10.3390/jfb10020021
31083652	Autologous adipose-derived stem cell transplantation enhances healing of wound with exposed bone in a rat model	PLoS One	2019	10.1371/journal.pone.0214106
33405716	Endothelial and Osteoblast Differentiation of Adipose-Derived Mesenchymal Stem Cells Using a Cobalt-Doped CaP/Silk Fibroin Scaffold	ACS Biomater Sci Eng	2019	10.1021/acsbiomaterials.8b01372
31078372	Enhanced osteogenic healing process of rat tooth sockets using a novel simvastatin-loaded injectable microsphere-hydrogel system	J Craniomaxillofac Surg	2019	10.1016/j.jcms.2019.04.011
31076895	Local administration of aspirin with β-tricalcium phosphate/poly-lactic-co-glycolic acid (β-TCP/PLGA) could enhance osteoporotic bone regeneration	J Bone Miner Metab	2019	10.1007/s00774-019-01008-w
31075723	Injectable stem cell-laden supramolecular hydrogels enhance in situ osteochondral regeneration via the sustained co-delivery of hydrophilic and hydrophobic chondrogenic molecules	Biomaterials	2019	10.1016/j.biomaterials.2019.04.031
31074145	Effect of pore size in bone regeneration using polydopamine-laced hydroxyapatite collagen calcium silicate scaffolds fabricated by 3D mould printing technology	Orthod Craniofac Res	2019	10.1111/ocr.12261
31074002	Rat sinus mucosa- and periosteum-derived exosomes accelerate osteogenesis	J Cell Physiol	2019	10.1002/jcp.28758
31073980	Polyhydroxybutyrate/Chitosan 3D Scaffolds Promote In Vitro and In Vivo Chondrogenesis	Appl Biochem Biotechnol	2019	10.1007/s12010-019-03021-1
31072432	Rapid Regeneration of Vascularized Bone by Nanofabricated Amorphous Silicon Oxynitrophosphide (SiONP) Overlays	J Biomed Nanotechnol	2019	10.1166/jbn.2019.2779
31069690	Assessment of Gross Fetal Malformations: The Modernized Wilson Technique and Skeletal Staining	Methods Mol Biol	2019	10.1007/978-1-4939-9182-2_27
31068814	Controlled in vivo Bone Formation and Vascularization Using Ultrasound-Triggered Release of Recombinant Vascular Endothelial Growth Factor From Poly(D,L-lactic-co-glycolicacid) Microbubbles	Front Pharmacol	2019	10.3389/fphar.2019.00413
31066995	Precisely Controlled Delivery of Abaloparatide through Injectable Hydrogel to Promote Bone Regeneration	Macromol Biosci	2019	10.1002/mabi.201900020
31066788	The effect of graft application and simvastatin treatment on tibial bone defect in rats. A histological and immunohistochemical study	Acta Cir Bras	2019	10.1590/s0102-865020190040000008
31061829	Bone Regeneration Effect of Hyperbaric Oxygen Therapy Duration on Calvarial Defects in Irradiated Rats	Biomed Res Int	2019	10.1155/2019/9051713
31059238	Sustained Release of Two Bioactive Factors from Supramolecular Hydrogel Promotes Periodontal Bone Regeneration	ACS Nano	2019	10.1021/acsnano.9b00788
31054303	Effect of different concentration of demineralized bone powder with gellan gum porous scaffold for the application of bone tissue regeneration	Int J Biol Macromol	2019	10.1016/j.ijbiomac.2019.04.184
31048198	The role of ENPP1/PC-1 in osteoinduction by calcium phosphate ceramics	Biomaterials	2019	10.1016/j.biomaterials.2019.04.021
31047045	Sinapic acid-loaded chitosan nanoparticles in polycaprolactone electrospun fibers for bone regeneration in vitro and in vivo	Carbohydr Polym	2019	10.1016/j.carbpol.2019.04.002
31035811	Hypoxia reduces the osteogenic differentiation of peripheral blood mesenchymal stem cells by upregulating Notch-1 expression	Connect Tissue Res	2019	10.1080/03008207.2019.1611792
31035401	Fabrication and Application of Novel Porous Scaffold in Situ-Loaded Graphene Oxide and Osteogenic Peptide by Cryogenic 3D Printing for Repairing Critical-Sized Bone Defect	Molecules	2019	10.3390/molecules24091669
31034662	Osseointegration effect of biomimetic intrafibrillarly mineralized collagen applied simultaneously with titanium implant: A pilot in vivo study	Clin Oral Implants Res	2019	10.1111/clr.13449
31033821	Three-Dimensionally Printed Hyperelastic Bone Scaffolds Accelerate Bone Regeneration in Critical-Size Calvarial Bone Defects	Plast Reconstr Surg	2019	10.1097/PRS.0000000000005530
31033820	Perfusion Bioreactor Culture of Bone Marrow Stromal Cells Enhances Cranial Defect Regeneration	Plast Reconstr Surg	2019	10.1097/PRS.0000000000005529
31030943	Cell-seeded porous silk fibroin scaffolds promotes axonal regeneration and myelination in spinal cord injury rats	Biochem Biophys Res Commun	2019	10.1016/j.bbrc.2019.04.137
31029358	Preparation and in vivo investigation of oligomeric proanthocyanidins cross-linked collagen serving as synthesized tissue regeneration membrane	Mater Sci Eng C Mater Biol Appl	2019	10.1016/j.msec.2019.03.112
31029357	Cannabidiol-loaded microspheres incorporated into osteoconductive scaffold enhance mesenchymal stem cell recruitment and regeneration of critical-sized bone defects	Mater Sci Eng C Mater Biol Appl	2019	10.1016/j.msec.2019.03.070
31029326	Modulating macrophage responses to promote tissue regeneration by changing the formulation of bone extracellular matrix from filler particles to gel bioscaffolds	Mater Sci Eng C Mater Biol Appl	2019	10.1016/j.msec.2019.03.107
31029307	Core and biological motif of self-assembling peptide nanofiber induce a stronger electrostatic interaction than BMP2 with BMP2 receptor 1A	Mater Sci Eng C Mater Biol Appl	2019	10.1016/j.msec.2019.03.097
31028428	Do antiosteoporotic drugs improve bone regeneration in vivo?	Eur J Trauma Emerg Surg	2020	10.1007/s00068-019-01144-y
31027424	Comparative characterization of mesenchymal stem cells from human dental pulp and adipose tissue for bone regeneration potential	Artif Cells Nanomed Biotechnol	2019	10.1080/21691401.2019.1594861
31016287	Low-level laser therapy enhances the number of osteocytes in calvaria bone defects of ovariectomized rats	Animal Model Exp Med	2019	10.1002/ame2.12056
31013636	The Addition of High Doses of Hyaluronic Acid to a Biphasic Bone Substitute Decreases the Proinflammatory Tissue Response	Int J Mol Sci	2019	10.3390/ijms20081969
31013400	The optimization of sintering treatment on bovine-derived bone grafts for bone regeneration: in vitro and in vivo evaluation	J Biomed Mater Res B Appl Biomater	2020	10.1002/jbm.b.34387
31013056	Mechanically Strong Silica-Silk Fibroin Bioaerogel: A Hybrid Scaffold with Ordered Honeycomb Micromorphology and Multiscale Porosity for Bone Regeneration	ACS Appl Mater Interfaces	2019	10.1021/acsami.9b04283
31006653	Disruption of valosin-containing protein activity causes cardiomyopathy and reveals pleiotropic functions in cardiac homeostasis	J Biol Chem	2019	10.1074/jbc.RA119.007585
31006496	Low-Intensity Pulsed Ultrasound Prevents Development of Bisphosphonate-Related Osteonecrosis of the Jaw-Like Pathophysiology in a Rat Model	Ultrasound Med Biol	2019	10.1016/j.ultrasmedbio.2019.02.015
30999115	Strontium-incorporated mineralized PLLA nanofibrous membranes for promoting bone defect repair	Colloids Surf B Biointerfaces	2019	10.1016/j.colsurfb.2019.04.011
30997028	Effects of hydroxyapatite@poly-lactide-co-glycolide nanoparticles combined with Pb and Cd on liver and kidney parenchyma after the reconstruction of mandibular bone defects	Toxicol Res (Camb)	2019	10.1039/c9tx00007k
30994771	The influence of Aloe vera with mesenchymal stem cells from dental pulp on bone regeneration: characterization and treatment of non-critical defects of the tibia in rats	J Appl Oral Sci	2019	10.1590/1678-7757-2018-0103
30989044	D-RADA16-RGD-Reinforced Nano-Hydroxyapatite/Polyamide 66 Ternary Biomaterial for Bone Formation	Tissue Eng Regen Med	2019	10.1007/s13770-018-0171-5
30986530	Thermally triggered injectable chitosan/silk fibroin/bioactive glass nanoparticle hydrogels for in-situ bone formation in rat calvarial bone defects	Acta Biomater	2019	10.1016/j.actbio.2019.04.023
30983781	The effect of the chitosan-collagen membrane on wound healing process in rat mandibular defect	J Indian Soc Periodontol	2019	10.4103/jisp.jisp_232_18
35516986	Polydopamine-modified poly(l-lactic acid) nanofiber scaffolds immobilized with an osteogenic growth peptide for bone tissue regeneration	RSC Adv	2019	10.1039/c8ra08828d
30980937	The bone regeneration capacity of 3D-printed templates in calvarial defect models: A systematic review and meta-analysis	Acta Biomater	2019	10.1016/j.actbio.2019.04.017
30980130	In vitro and in vivo evaluation of chitosan scaffolds combined with simvastatin-loaded nanoparticles for guided bone regeneration	J Mater Sci Mater Med	2019	10.1007/s10856-019-6249-3
30976659	Spiral Layer-by-Layer Micro-Nanostructured Scaffolds for Bone Tissue Engineering	ACS Biomater Sci Eng	2018	10.1021/acsbiomaterials.8b00393
30975604	Sub-confluent culture of human mesenchymal stromal cells on biodegradable polycaprolactone microcarriers enhances bone healing of rat calvarial defect	Cytotherapy	2019	10.1016/j.jcyt.2019.03.004
30974743	Fibrin Sealant Derived from Human Plasma as a Scaffold for Bone Grafts Associated with Photobiomodulation Therapy	Int J Mol Sci	2019	10.3390/ijms20071761
30973074	Effects of Bone Morphogenetic Protein-2 on Neovascularization During Large Bone Defect Regeneration	Tissue Eng Part A	2019	10.1089/ten.TEA.2018.0326
30962685	Osteochondral repair using scaffolds with gradient pore sizes constructed with silk fibroin, chitosan, and nano-hydroxyapatite	Int J Nanomedicine	2019	10.2147/IJN.S191627
30960211	Electrospun Poly(γ⁻glutamic acid)/β⁻Tricalcium Phosphate Composite Fibrous Mats for Bone Regeneration	Polymers (Basel)	2019	10.3390/polym11020227
30958483	A Reliable and Reproducible Critical-Sized Segmental Femoral Defect Model in Rats Stabilized with a Custom External Fixator	J Vis Exp	2019	10.3791/59206
30951954	Evaluation of bone regeneration in a critical size cortical bone defect in rat mandible using microCT and histological analysis	Arch Oral Biol	2019	10.1016/j.archoralbio.2019.01.010
30950322	A Biomimicking Polymeric Cryogel Scaffold for Repair of Critical-Sized Cranial Defect in a Rat Model	Tissue Eng Part A	2019	10.1089/ten.TEA.2018.0342
30949225	Toxicity Assessment of Chinese Herbal Medicine Cynomorium songaricum Rupr	Evid Based Complement Alternat Med	2019	10.1155/2019/9819643
30948113	Engineered 3D printed poly(ɛ-caprolactone)/graphene scaffolds for bone tissue engineering	Mater Sci Eng C Mater Biol Appl	2019	10.1016/j.msec.2019.03.047
30947586	Escherichia coli BMP-2 showed comparable osteoinductivity with Chinese hamster ovary derived BMP-2 with demineralized bone matrix as carrier	Growth Factors	2019	10.1080/08977194.2019.1596905
30947120	Biomechanical test protocols to detect minor injury effects in intervertebral discs	J Mech Behav Biomed Mater	2019	10.1016/j.jmbbm.2019.03.024
30946907	Injectable chitosan/gelatin/bioactive glass nanocomposite hydrogels for potential bone regeneration: In vitro and in vivo analyses	Int J Biol Macromol	2019	10.1016/j.ijbiomac.2019.03.237
30945836	Developing a Strontium-Releasing Graphene Oxide-/Collagen-Based Organic-Inorganic Nanobiocomposite for Large Bone Defect Regeneration via MAPK Signaling Pathway	ACS Appl Mater Interfaces	2019	10.1021/acsami.8b22606
30942959	Enhanced Bone Defect Repair by Polymeric Substitute Fillers of MultiArm Polyethylene Glycol-Crosslinked Hyaluronic Acid Hydrogels	Macromol Biosci	2019	10.1002/mabi.201900021
30942631	Stem cells combined 3D electrospun nanofibrous and macrochannelled matrices: a preliminary approach in repair of rat cranial bones	Artif Cells Nanomed Biotechnol	2019	10.1080/21691401.2019.1593850
30939993	Preparation of beta-tricalcium phosphate microsphere-hyaluronic acid-based powder gel composite as a carrier for rhBMP-2 injection and evaluation using long bone segmental defect model	J Biomater Sci Polym Ed	2019	10.1080/09205063.2019.1601871
30938503	Sustained Release SDF-1α/TGF-β1-Loaded Silk Fibroin-Porous Gelatin Scaffold Promotes Cartilage Repair	ACS Appl Mater Interfaces	2019	10.1021/acsami.9b01532
30934823	Evaluation of the Biocompatibility of CS-Graphene Oxide Compounds In Vivo	Int J Mol Sci	2019	10.3390/ijms20071572
30933774	Gold nanoparticles modulate the crosstalk between macrophages and periodontal ligament cells for periodontitis treatment	Biomaterials	2019	10.1016/j.biomaterials.2019.03.039
30929923	3D printed β-TCP scaffold with sphingosine 1-phosphate coating promotes osteogenesis and inhibits inflammation	Biochem Biophys Res Commun	2019	10.1016/j.bbrc.2019.03.132
30921414	Adipose-derived stem cell sheets accelerate bone healing in rat femoral defects	PLoS One	2019	10.1371/journal.pone.0214488
30920119	Multimodal porogen platforms for calcium phosphate cement degradation	J Biomed Mater Res A	2019	10.1002/jbm.a.36686
30920095	In vivo systemic toxicity assessment of an oxidized dextrin-based hydrogel and its effectiveness as a carrier and stabilizer of granular synthetic bone substitutes	J Biomed Mater Res A	2019	10.1002/jbm.a.36683
30919586	Bioconjugated Carbon Dots for Delivery of siTnfα to Enhance Chondrogenesis of Mesenchymal Stem Cells by Suppression of Inflammation	Stem Cells Transl Med	2019	10.1002/sctm.18-0289
30918234	Cortical bone response toward nanosecond-pulsed laser-treated zirconia implant surfaces	Dent Mater J	2019	10.4012/dmj.2018-153
30918207	Induction of bone repair in rat calvarial defects using a combination of hydroxyapatite with phosphatidylserine liposomes	J Oral Sci	2019	10.2334/josnusd.17-0488
30915756	Knockdown of MiR-140-5 promotes osteogenesis of adipose-derived mesenchymal stem cells by targeting TLR4 and BMP2 and promoting fracture healing in the atrophic nonunion rat model	Eur Rev Med Pharmacol Sci	2019	10.26355/eurrev_201903_17255
30914948	Osteogenic Enhancement Between Icariin and Bone Morphogenetic Protein 2: A Potential Osteogenic Compound for Bone Tissue Engineering	Front Pharmacol	2019	10.3389/fphar.2019.00201
30912295	BMP2-mimicking peptide modified with E7 coupling to calcined bovine bone enhanced bone regeneration associating with activation of the Runx2/SP7 signaling axis	J Biomed Mater Res B Appl Biomater	2020	10.1002/jbm.b.34368
30909760	Brief Commentary on the article "The Efficacy of Recombinant Platelet-Derived Growth Factor on Beta-Tricalcium Phosphate to Regenerate Femoral Critical Sized Segmental Defects: Longitudinal In-vivo Micro-CT Study in a Rat Model"	J Invest Surg	2020	10.1080/08941939.2018.1533056
30908448	Histologic and Radiographic Characteristics of Bone Filler Under Bisphosphonates	J Craniofac Surg	2019	10.1097/SCS.0000000000005517
30905250	Bone repair scaffold coated with bone morphogenetic protein-2 for bone regeneration in murine calvarial defect model: Systematic review and quality evaluation	Int J Artif Organs	2019	10.1177/0391398819834944
30901896	Tissue-Specific Influence of Lamin A Mutations on Notch Signaling and Osteogenic Phenotype of Primary Human Mesenchymal Cells	Cells	2019	10.3390/cells8030266
30896076	P34HB electrospun fibres promote bone regeneration in vivo	Cell Prolif	2019	10.1111/cpr.12601
30896037	Calcitonin gene related peptide gene-modified rat bone mesenchymal stem cells are effective seed cells in tissue engineering to repair skull defects	Histol Histopathol	2019	10.14670/HH-18-102
30895772	Hierarchically Patterned Polydopamine-Containing Membranes for Periodontal Tissue Engineering	ACS Nano	2019	10.1021/acsnano.8b09623
30895142	Acemannan increased bone surface, bone volume, and bone density in a calvarial defect model in skeletally-mature rats	J Dent Sci	2018	10.1016/j.jds.2018.06.004
30894903	Osteogenic Differentiation Potential of Human Bone Marrow and Amniotic Fluid-Derived Mesenchymal Stem Cells in Vitro & in Vivo	Open Access Maced J Med Sci	2019	10.3889/oamjms.2019.124
30892392	The effect of graft application and allopurinol treatment on calvarial bone defect in rats1	Acta Cir Bras	2019	10.1590/s0102-865020190030000006
30892287	Histologic Evaluation of Early Bone Regeneration Treated with Simvastatin Associated with Low-Level Laser Therapy	Int J Oral Maxillofac Implants	2019	10.11607/jomi.6990
30889752	Dual therapeutic cobalt-incorporated bioceramics accelerate bone tissue regeneration	Mater Sci Eng C Mater Biol Appl	2019	10.1016/j.msec.2019.02.020
30889294	Acceleration of bone regeneration of horizontal bone defect in rats using collagen-binding basic fibroblast growth factor combined with collagen scaffolds	J Periodontol	2019	10.1002/JPER.18-0674
30886687	Osteogenic potential of mesenchymal stem cells from rat mandible to regenerate critical sized calvarial defect	J Tissue Eng	2019	10.1177/2041731419830427
30884116	Effects of acidic calcium phosphate concentration on setting reaction and tissue response to β-tricalcium phosphate granular cement	J Biomed Mater Res B Appl Biomater	2020	10.1002/jbm.b.34361
30881954	Follistatin Effects in Migration, Vascularization, and Osteogenesis in vitro and Bone Repair in vivo	Front Bioeng Biotechnol	2019	10.3389/fbioe.2019.00038
30880548	Hydrolytic degradation and in vivo resorption of poly-l-lactic acid-chitosan biomedical devices in the parietal bones of Wistar rats	J Int Med Res	2019	10.1177/0300060519828935
30878447	Mesenchymal stem cell exosomes enhance periodontal ligament cell functions and promote periodontal regeneration	Acta Biomater	2019	10.1016/j.actbio.2019.03.021
30875652	Influence of experimental alcoholism on the repair process of bone defects filled with beta-tricalcium phosphate	Drug Alcohol Depend	2019	10.1016/j.drugalcdep.2018.12.031
30867820	Microporous polysaccharide multilayer coated BCP composite scaffolds with immobilised calcitriol promote osteoporotic bone regeneration both in vitro and in vivo	Theranostics	2019	10.7150/thno.29566
30865107	Adipogenic Mesenchymal Stem Cells and Hyaluronic Acid as a Cellular Compound for Bone Tissue Engineering	J Craniofac Surg	2019	10.1097/SCS.0000000000005392
30863071	Delivery vehicle of muscle-derived irisin based on silk/calcium silicate/sodium alginate composite scaffold for bone regeneration	Int J Nanomedicine	2019	10.2147/IJN.S193544
30863061	A novel, self-assembled artificial cartilage-hydroxyapatite conjugate for combined articular cartilage and subchondral bone repair: histopathological analysis of cartilage tissue engineering in rat knee joints	Int J Nanomedicine	2019	10.2147/IJN.S193963
30858895	Stem cells from human exfoliated deciduous teeth ameliorate type II diabetic mellitus in Goto-Kakizaki rats	Diabetol Metab Syndr	2019	10.1186/s13098-019-0417-y
30858083	Magnetic 3D scaffold: A theranostic tool for tissue regeneration and non-invasive imaging in vivo	Nanomedicine	2019	10.1016/j.nano.2019.02.022
30854603	Integration of C-type natriuretic peptide gene-modified bone marrow mesenchymal stem cells with chitosan/silk fibroin scaffolds as a promising strategy for articular cartilage regeneration	Cell Tissue Bank	2019	10.1007/s10561-019-09760-z
33405619	Strontium Ranelate Incorporated Enzyme-Cross-Linked Gelatin Nanoparticle/Silk Fibroin Aerogel for Osteogenesis in OVX-Induced Osteoporosis	ACS Biomater Sci Eng	2019	10.1021/acsbiomaterials.8b01298
30851933	Dental Pulp Stem Cell Transplantation with 2,3,5,4'-Tetrahydroxystilbene-2-O-β-D-glucoside Accelerates Alveolar Bone Regeneration in Rats	J Endod	2019	10.1016/j.joen.2018.12.019
30849123	Regeneration of esophagus using a scaffold-free biomimetic structure created with bio-three-dimensional printing	PLoS One	2019	10.1371/journal.pone.0211339
30848172	Efficacy of Human Cell-Seeded Muscle-Stuffed Vein Conduit in Rat Sciatic Nerve Repair	Tissue Eng Part A	2019	10.1089/ten.TEA.2018.0279
30847252	Adjunctive hyperbaric oxygen therapy for irradiated rat calvarial defects	J Periodontal Implant Sci	2019	10.5051/jpis.2019.49.1.2
30843936	Influence of the geometry of nanostructured hydroxyapatite and alginate composites in the initial phase of bone repair1	Acta Cir Bras	2019	10.1590/s0102-8650201900203
30841966	Toxicity Induced by Zirconia Oxide Nanoparticles on Various Organs After Intravenous Administration in Rats	J Biomed Nanotechnol	2019	10.1166/jbn.2019.2717
30838778	3D Plotted Biphasic Bone Scaffolds for Growth Factor Delivery: Biological Characterization In Vitro and In Vivo	Adv Healthc Mater	2019	10.1002/adhm.201801512
30834101	In vivo bone regeneration by differently designed titanium membrane with or without surface treatment: a study in rat calvarial defects	J Tissue Eng	2019	10.1177/2041731419831466
30828685	The Effects of Age and Dose on Gene Expression and Segmental Bone Defect Repair After BMP-2 Delivery	JBMR Plus	2018	10.1002/jbm4.10068
30818862	Application of a Bioactive/Bioresorbable Three-Dimensional Porous Uncalcined and Unsintered Hydroxyapatite/Poly-D/L-lactide Composite with Human Mesenchymal Stem Cells for Bone Regeneration in Maxillofacial Surgery: A Pilot Animal Study	Materials (Basel)	2019	10.3390/ma12050705
30816601	The effects of type I collagen on bone defects and gene expression changes for osteogenesis: In a rat model	J Cell Biochem	2019	10.1002/jcb.28432
30813031	Novel magnetic calcium phosphate-stem cell construct with magnetic field enhances osteogenic differentiation and bone tissue engineering	Mater Sci Eng C Mater Biol Appl	2019	10.1016/j.msec.2018.12.120
30811084	Nanocomposite scaffold seeded with mesenchymal stem cells for bone repair	Cell Biol Int	2019	10.1002/cbin.11124
30810538	Vascularized Periosteal Flaps Accelerate Osteointegration and Revascularization of Allografts in Rats	Clin Orthop Relat Res	2019	10.1097/CORR.0000000000000400
30806487	Impaired Bone Regenerative Effect of Exosomes Derived from Bone Marrow Mesenchymal Stem Cells in Type 1 Diabetes	Stem Cells Transl Med	2019	10.1002/sctm.18-0199
30805200	Preservation of allograft bone using a glycerol solution: a compilation of original preclinical research	Biomater Res	2019	10.1186/s40824-019-0154-1
30804672	Gadolinium-doped bioglass scaffolds promote osteogenic differentiation of hBMSC via the Akt/GSK3β pathway and facilitate bone repair in vivo	Int J Nanomedicine	2019	10.2147/IJN.S193576
30804120	Osteogenic Evaluation of Goose-beak Bones According to Processing Temperature	In Vivo	2019	10.21873/invivo.11489
30799644	Electrosprayed naringin-loaded microsphere/SAIB hybrid depots enhance bone formation in a mouse calvarial defect model	Drug Deliv	2019	10.1080/10717544.2019.1568620
30795815	miRNA-21 promotes osteogenesis via the PTEN/PI3K/Akt/HIF-1α pathway and enhances bone regeneration in critical size defects	Stem Cell Res Ther	2019	10.1186/s13287-019-1168-2
30789479	Application of Hydroxycholesterols for Alveolar Cleft Osteoplasty in a Rodent Model	Plast Reconstr Surg	2019	10.1097/PRS.0000000000005528
30786911	Bovine bone particulates containing bone anabolic factors as a potential xenogenic bone graft substitute	J Orthop Surg Res	2019	10.1186/s13018-019-1089-x
30786145	Roles of electrical stimulation in promoting osteogenic differentiation of BMSCs on conductive fibers	J Biomed Mater Res A	2019	10.1002/jbm.a.36659
30785671	Periosteum-derived mesenchymal progenitor cells in engineered implants promote fracture healing in a critical-size defect rat model	J Tissue Eng Regen Med	2019	10.1002/term.2821
30784943	The fast degradation of β-TCP ceramics facilitates healing of bone defects by the combination of BMP-2 and Teriparatide	Biomed Pharmacother	2019	10.1016/j.biopha.2019.01.039
30784022	Multifunctional nanoparticles for intracellular drug delivery and photoacoustic imaging of mesenchymal stem cells	Drug Deliv Transl Res	2019	10.1007/s13346-019-00621-6
30777748	Functionalization of Silk Fibroin Electrospun Scaffolds via BMSC Affinity Peptide Grafting through Oxidative Self-Polymerization of Dopamine for Bone Regeneration	ACS Appl Mater Interfaces	2019	10.1021/acsami.8b22123
30777116	Combined ascorbic acid and T(3) produce better healing compared to bone marrow mesenchymal stem cells in an Achilles tendon injury rat model: a proof of concept study	J Orthop Surg Res	2019	10.1186/s13018-019-1098-9
30776982	Tissue response to porous high density polyethylene as a three-dimensional scaffold for bone tissue engineering: An experimental study	J Biomater Sci Polym Ed	2019	10.1080/09205063.2019.1582278
30776505	Angiogenesis involvement by octacalcium phosphate-gelatin composite-driven bone regeneration in rat calvaria critical-sized defect	Acta Biomater	2019	10.1016/j.actbio.2019.02.021
30775550	Bone regeneration with umbilical cord blood mesenchymal stem cells in femoral defects of ovariectomized rats	Osteoporos Sarcopenia	2018	10.1016/j.afos.2018.08.003
30774664	Effects of chitosan scaffold along with royal jelly or bee venom in regeneration of critical sized radial bone defect in rat	Iran J Vet Res	2018
30769337	Bioprinted osteon-like scaffolds enhance in vivo neovascularization	Biofabrication	2019	10.1088/1758-5090/ab078a
30763124	Enhanced osteogenic differentiation of human bone-derived mesenchymal stem cells in 3-dimensional printed porous titanium scaffolds by static magnetic field through up-regulating Smad4	FASEB J	2019	10.1096/fj.201802195R
30754024	Incorporation of cerium oxide in hollow mesoporous bioglass scaffolds for enhanced bone regeneration by activating the ERK signaling pathway	Biofabrication	2019	10.1088/1758-5090/ab0676
30747474	Serum albumin-coated bone allograft (BoneAlbumin) results in faster bone formation and mechanically stronger bone in aging rats	J Tissue Eng Regen Med	2019	10.1002/term.2803
33405789	Osteoinductive Agents-Incorporated Three-Dimensional Biphasic Polymer Scaffold for Synergistic Bone Regeneration	ACS Biomater Sci Eng	2019	10.1021/acsbiomaterials.8b01371
30735811	Building capacity for macrophage modulation and stem cell recruitment in high-stiffness hydrogels for complex periodontal regeneration: Experimental studies in vitro and in rats	Acta Biomater	2019	10.1016/j.actbio.2019.02.004
30735211	Control of stem cell response and bone growth on biomaterials by fully non-peptidic integrin selective ligands	Biomater Sci	2019	10.1039/c8bm01466c
30727864	Specific, Sensitive, and Stable Reporting of Human Mesenchymal Stromal Cell Chondrogenesis	Tissue Eng Part C Methods	2019	10.1089/ten.TEC.2018.0295
30723031	Overlay repair with a synthetic collagen scaffold improves the quality of healing in a rat rotator cuff repair model	J Shoulder Elbow Surg	2019	10.1016/j.jse.2018.11.044
30720276	Spatial Distribution of Biomaterial Microenvironment pH and Its Modulatory Effect on Osteoclasts at the Early Stage of Bone Defect Regeneration	ACS Appl Mater Interfaces	2019	10.1021/acsami.8b20580
30715799	DAN plays important compensatory roles in systemic-to-pulmonary shunt associated pulmonary arterial hypertension	Acta Physiol (Oxf)	2019	10.1111/apha.13263
30715648	A histocytological and radiological overview of the natural history of intervertebral disk: from embryonic formation to age-related degeneration	Eur Spine J	2019	10.1007/s00586-019-05903-8
30711057	Response to: Letter to the editor: The sole and combined effect of simvastatin and platelet rich fibrin as a filling material in induced bone defect in tibia of albino rats	Bone	2019	10.1016/j.bone.2019.01.007
30710708	Cross-linked cellulose nanocrystal aerogels as viable bone tissue scaffolds	Acta Biomater	2019	10.1016/j.actbio.2019.01.049
30707490	Effect of cyclic compression on bone marrow mesenchymal stromal cells in tissue engineered cartilage scaffold	J Biomed Mater Res A	2019	10.1002/jbm.a.36642
30705589	Enhanced bone regeneration of the silk fibroin electrospun scaffolds through the modification of the graphene oxide functionalized by BMP-2 peptide	Int J Nanomedicine	2019	10.2147/IJN.S187664
30701727	[Preparation and osteogenic properties of poly ( L-lactic acid)/lecithin porous scaffolds with open pore structure]	Zhongguo Xiu Fu Chong Jian Wai Ke Za Zhi	2018	10.7507/1002-1892.201804127
30689057	Biofabrication for osteochondral tissue regeneration: bioink printability requirements	J Mater Sci Mater Med	2019	10.1007/s10856-019-6218-x
30688345	La-Doped mesoporous calcium silicate/chitosan scaffolds for bone tissue engineering	Biomater Sci	2019	10.1039/c8bm01498a
30688157	Critical-size alveolar defect treatment via TGF-ß3 and BMP-2 releasing hybrid constructs	J Biomater Sci Polym Ed	2019	10.1080/09205063.2019.1571397
30685477	Decorin-supplemented collagen hydrogels for the co-delivery of bone morphogenetic protein-2 and microvascular fragments to a composite bone-muscle injury model with impaired vascularization	Acta Biomater	2019	10.1016/j.actbio.2019.01.045
30684112	Repair of Peripheral Nerve Sensory Impairments via the Transplantation of Bone Marrow Neural Tissue-Committed Stem Cell-Derived Sensory Neurons	Cell Mol Neurobiol	2019	10.1007/s10571-019-00650-2
30676689	Preparation and evaluation of BCP-CSD-agarose composite microsphere for bone tissue engineering	J Biomed Mater Res B Appl Biomater	2019	10.1002/jbm.b.34318
30672553	Healing of osteoporotic bone defects by micro-/nano-structured calcium phosphate bioceramics	Nanoscale	2019	10.1039/c8nr09417a
30670092	Catalpol promotes the osteogenic differentiation of bone marrow mesenchymal stem cells via the Wnt/β-catenin pathway	Stem Cell Res Ther	2019	10.1186/s13287-019-1143-y
30668426	(-)-Epigallocatechin-3-gallate (EGCG) enhances healing of femoral bone defect	Phytomedicine	2019	10.1016/j.phymed.2018.07.012
30666821	Chondroitin Sulfate Glycosaminoglycan Scaffolds for Cell and Recombinant Protein-Based Bone Regeneration	Stem Cells Transl Med	2019	10.1002/sctm.18-0141
30658427	Evaluation of Osteoconduction of Biphasic Calcium Phosphate Ceramic in the Calvaria of Rats: Microscopic and Histometric Analysis	J Funct Biomater	2019	10.3390/jfb10010007
30658347	A Pyk2 inhibitor incorporated into a PEGDA-gelatin hydrogel promotes osteoblast activity and mineral deposition	Biomed Mater	2019	10.1088/1748-605X/aafffa
30656682	Strong binding active constituents of phytochemical to BMPR1A promote bone regeneration: In vitro, in silico docking, and in vivo studies	J Cell Physiol	2019	10.1002/jcp.28121
30654211	Scalable MSC-derived bone tissue modules: In vitro assessment of differentiation, matrix deposition, and compressive load bearing	Acta Biomater	2019	10.1016/j.actbio.2019.01.014
30651861	Comparative evaluation of the osteogenic capacity of human mesenchymal stem cells from bone marrow and umbilical cord tissue	Exp Ther Med	2019	10.3892/etm.2018.6975
30651767	3D printed poly(ε-caprolactone) scaffolds function with simvastatin-loaded poly(lactic-co-glycolic acid) microspheres to repair load-bearing segmental bone defects	Exp Ther Med	2019	10.3892/etm.2018.6947
30648751	Effects of BMP-2 dose and delivery of microvascular fragments on healing of bone defects with concomitant volumetric muscle loss	J Orthop Res	2019	10.1002/jor.24225
30644553	Retention of osteocytic micromorphology by sclerostin antibody in a concurrent ovariectomy and functional disuse model	Ann N Y Acad Sci	2019	10.1111/nyas.13991
30641282	Comparing "intra operative" tissue engineering strategies for the repair of craniofacial bone defects	J Stomatol Oral Maxillofac Surg	2019	10.1016/j.jormas.2019.01.002
30640523	Comparison of Undifferentiated Versus Chondrogenic Predifferentiated Mesenchymal Stem Cells Derived From Human Umbilical Cord Blood for Cartilage Repair in a Rat Model	Am J Sports Med	2019	10.1177/0363546518815151
30639440	Combined treatment with vitamin K2 and PTH enhanced bone formation in ovariectomized rats and increased differentiation of osteoblast in vitro	Chem Biol Interact	2019	10.1016/j.cbi.2019.01.012
30637849	Effectiveness of rhBMP-2 association to autogenous, allogeneic, and heterologous bone grafts	Microsc Res Tech	2019	10.1002/jemt.23215
33405880	Endogenous Platelet-Rich Plasma Supplements/Augments Growth Factors Delivered via Porous Collagen-Nanohydroxyapatite Bone Substitute for Enhanced Bone Formation	ACS Biomater Sci Eng	2019	10.1021/acsbiomaterials.8b00227
30635760	Osteogenic and angiogenic characterization of mandible and femur osteoblasts	J Mol Histol	2019	10.1007/s10735-019-09810-6
30635673	All-Trans Retinoic Acid Promotes Osteogenic Differentiation and Bone Consolidation in a Rat Distraction Osteogenesis Model	Calcif Tissue Int	2019	10.1007/s00223-018-0501-6
30635031	Exosomes secreted by endothelial progenitor cells accelerate bone regeneration during distraction osteogenesis by stimulating angiogenesis	Stem Cell Res Ther	2019	10.1186/s13287-018-1115-7
30633848	Synergistic effect of hyperbaric oxygen therapy with PTH [1-34] on calvarial bone graft in irradiated rat	Oral Dis	2019	10.1111/odi.13037
30621073	The Fate of Transplanted Periodontal Ligament Stem Cells in Surgically Created Periodontal Defects in Rats	Int J Mol Sci	2019	10.3390/ijms20010192
30617615	Sox11-modified mesenchymal stem cells accelerate cartilage defect repair in SD rats	Cell Tissue Res	2019	10.1007/s00441-018-02979-4
30616935	Investigation of the effects of semaphorin 3A on new bone formation in a rat calvarial defect model	J Craniomaxillofac Surg	2019	10.1016/j.jcms.2018.12.010
30614156	Histological analysis of different local haemostatic agents used for periapical surgery: An experimental study with Sprague-Dawley rats	Aust Endod J	2019	10.1111/aej.12332
30612981	WITHDRAWN: Response to letter to the editor: The sole and combined effect of simvastatin and platelet rich fibrin as a filling material in induced bone defect in tibia of albino rats	Bone	2018	10.1016/j.bone.2018.10.022
30609197	Adenoviral delivery of adiponectin ameliorates osteogenesis around implants in ovariectomized rats	J Gene Med	2019	10.1002/jgm.3069
30606576	In situ preparation and osteogenic properties of bionanocomposite scaffolds based on aliphatic polyurethane and bioactive glass nanoparticles	Mater Sci Eng C Mater Biol Appl	2019	10.1016/j.msec.2018.11.085
30606408	Fibroblast Growth Factor 23 and Klotho in AKI	Semin Nephrol	2019	10.1016/j.semnephrol.2018.10.005
30606261	Involvement of tumor necrosis factor alpha in steroid-associated osteonecrosis of the femoral head: friend or foe?	Stem Cell Res Ther	2019	10.1186/s13287-018-1112-x
30605772	A standardized rat burr hole defect model to study maxillofacial bone regeneration	Acta Biomater	2019	10.1016/j.actbio.2018.12.049
30605770	Mineralized nanofiber segments coupled with calcium-binding BMP-2 peptides for alveolar bone regeneration	Acta Biomater	2019	10.1016/j.actbio.2018.12.051
30603573	Wicking Property of Graft Material Enhanced Bone Regeneration in the Ovariectomized Rat Model	Tissue Eng Regen Med	2018	10.1007/s13770-018-0142-x
30596260	T-2 Toxin Induces Epiphyseal Plate Lesions via Decreased SECISBP2-Mediated Selenoprotein Expression in DA Rats, Exacerbated by Selenium Deficiency	Cartilage	2021	10.1177/1947603518809406
32254940	Alteration of clot architecture using bone substitute biomaterials (beta-tricalcium phosphate) significantly delays the early bone healing process	J Mater Chem B	2018	10.1039/c8tb01747f
30586584	Guided bone regeneration activity of different calcium phosphate/chitosan hybrid membranes	Int J Biol Macromol	2019	10.1016/j.ijbiomac.2018.12.199
30579746	A polycaprolactone-β-tricalcium phosphate-heparan sulphate device for cranioplasty	J Craniomaxillofac Surg	2019	10.1016/j.jcms.2018.11.013
30577440	Doping β-TCP as a Strategy for Enhancing the Regenerative Potential of Composite β-TCP-Alkali-Free Bioactive Glass Bone Grafts. Experimental Study in Rats	Materials (Basel)	2018	10.3390/ma12010004
30573229	In situ silk fibroin-mediated crystal formation of octacalcium phosphate and its application in bone repair	Mater Sci Eng C Mater Biol Appl	2019	10.1016/j.msec.2018.10.041
32255042	Injectable strontium-doped hydroxyapatite integrated with phosphoserine-tethered poly(epsilon-lysine) dendrons for osteoporotic bone defect repair	J Mater Chem B	2018	10.1039/c8tb02526f
30567319	Combination of a Bioceramic Scaffold and Simvastatin Nanoparticles as a Synthetic Alternative to Autologous Bone Grafting	Int J Mol Sci	2018	10.3390/ijms19124099
30564959	3D-porous β-tricalcium phosphate-alginate-gelatin scaffold with DMOG delivery promotes angiogenesis and bone formation in rat calvarial defects	J Mater Sci Mater Med	2018	10.1007/s10856-018-6202-x
30563251	(-)-Epigallocatechin-3-Gallate (EGCG) Enhances Osteogenic Differentiation of Human Bone Marrow Mesenchymal Stem Cells	Molecules	2018	10.3390/molecules23123221
30560217	Powder metallurgical Ti-Mg metal-metal composites facilitate osteoconduction and osseointegration for orthopedic application	Bioact Mater	2018	10.1016/j.bioactmat.2018.12.001
30555559	Development of an Accurate and Proactive Immunomodulatory Strategy to Improve Bone Substitute Material-Mediated Osteogenesis and Angiogenesis	Theranostics	2018	10.7150/thno.28315
30553873	Injectable PLGA microspheres with tunable magnesium ion release for promoting bone regeneration	Acta Biomater	2019	10.1016/j.actbio.2018.12.017
30551376	Effect of FGF-21 on implant bone defects through hepatocyte growth factor (HGF)-mediated PI3K/AKT signaling pathway	Biomed Pharmacother	2019	10.1016/j.biopha.2018.10.150
30550720	Response of the Injured Tendon to Growth Factors in the Presence or Absence of the Paratenon	Am J Sports Med	2019	10.1177/0363546518814534
30545159	Analysis of Trauma Intensity during Surgical Bone Procedures Using NF-κB Expression Levels as a Stress Sensor: An Experimental Study in a Wistar Rat Model	Materials (Basel)	2018	10.3390/ma11122532
30543902	Mesenchymal stem cells therapy enhances the efficacy of pregabalin and prevents its motor impairment in paclitaxel-induced neuropathy in rats: Role of Notch1 receptor and JAK/STAT signaling pathway	Behav Brain Res	2019	10.1016/j.bbr.2018.12.013
30543895	Relative potency ranking of azoles altering craniofacial morphogenesis in rats: An in vitro data modelling approach	Food Chem Toxicol	2019	10.1016/j.fct.2018.12.004
30543085	Investigation of the effect of combined use of alloplastic-based tricalcium phosphate bone graft and antihemorrhagic plant extract (ABS) on bone regeneration in surgically induced bone defects in nondiabetic rats: an experimental animal study	Turk J Med Sci	2018	10.3906/sag-1803-201
30542298	The histopathological effects of calcium triglyceride bone cement and chitosan on the healing of experimental bone defects	Turk J Med Sci	2018	10.3906/sag-1706-33
30523587	Pericytes for Therapeutic Bone Repair	Adv Exp Med Biol	2018	10.1007/978-3-030-02601-1_3
30538463	Mechanism research on a bioactive resveratrol- PLA-gelatin porous nano-scaffold in promoting the repair of cartilage defect	Int J Nanomedicine	2018	10.2147/IJN.S181855
30538446	Biomimetic intrafibrillar mineralized collagen promotes bone regeneration via activation of the Wnt signaling pathway	Int J Nanomedicine	2018	10.2147/IJN.S172164
30535725	The comparison of biocompatibility and osteoinductivity between multi-walled and single-walled carbon nanotube/PHBV composites	J Mater Sci Mater Med	2018	10.1007/s10856-018-6197-3
30531286	Nonvascularized Bone Graft Reconstruction of the Irradiated Murine Mandible: An Analogue of Clinical Head and Neck Cancer Treatment	J Craniofac Surg	2019	10.1097/SCS.0000000000005032
30529436	Prenatal developmental toxicity study of strontium citrate in Sprague Dawley rats	Regul Toxicol Pharmacol	2019	10.1016/j.yrtph.2018.12.003
30528562	Evaluation of teriparatide effect on healing of autografted mandibular defects in rats	J Craniomaxillofac Surg	2019	10.1016/j.jcms.2018.11.015
30520953	Assessment of Hedgehog Signaling Pathway Activation for Craniofacial Bone Regeneration in a Critical-Sized Rat Mandibular Defect	JAMA Facial Plast Surg	2019	10.1001/jamafacial.2018.1508
30520436	Knitted silk mesh-like scaffold incorporated with sponge-like regenerated silk fibroin/collagen I and seeded with mesenchymal stem cells for repairing Achilles tendon in rabbits	Acta Bioeng Biomech	2018
30508657	Osteoclasts in bone regeneration under type 2 diabetes mellitus	Acta Biomater	2019	10.1016/j.actbio.2018.11.052
30503059	Development of a demineralized and decellularized human epiphyseal bone scaffold for tissue engineering: A histological study	Tissue Cell	2018	10.1016/j.tice.2018.09.003
30501579	Vertical Bone Regeneration with Synthetic Biomimetic Calcium Phosphate onto the Calvaria of Rats	Tissue Eng Part C Methods	2019	10.1089/ten.TEC.2018.0260
30501071	Osteogenesis of Multipotent Progenitor Cells using the Epigallocatechin Gallate-Modified Gelatin Sponge Scaffold in the Rat Congenital Cleft-Jaw Model	Int J Mol Sci	2018	10.3390/ijms19123803
30517441	Effect of Local Application of Alendronate and Parathyroid Hormone on Craniofacial Bone Repair - a Preliminary Study	Braz Dent J	2018	10.1590/0103-6440201802120
30515221	The Effects of Platelet-Derived Growth Factor-BB on Bone Marrow Stromal Cell-Mediated Vascularized Bone Regeneration	Stem Cells Int	2018	10.1155/2018/3272098
30514127	Encapsulation of bone marrow-MSCs in PRP-derived fibrin microbeads and preliminary evaluation in a volumetric muscle loss injury rat model: modular muscle tissue engineering	Artif Cells Nanomed Biotechnol	2019	10.1080/21691401.2018.1540426
30499140	Induction of a thoracolumbar supernumerary rib in rat developmental toxicity studies: A short discussion on the critical window	Congenit Anom (Kyoto)	2019	10.1111/cga.12320
30497456	Lanthanum phosphate/chitosan scaffolds enhance cytocompatibility and osteogenic efficiency via the Wnt/β-catenin pathway	J Nanobiotechnology	2018	10.1186/s12951-018-0411-9
30486321	Metformin Promotes Osteogenic Differentiation of Adipose-Derived Stromal Cells and Exerts Pro-Osteogenic Effect Stimulating Bone Regeneration	J Clin Med	2018	10.3390/jcm7120482
30484785	Recombinant human BMP-2 accelerates the migration of bone marrow mesenchymal stem cells via the CDC42/PAK1/LIMK1 pathway in vitro and in vivo	Biomater Sci	2018	10.1039/c8bm00846a
30480339	Impaired bone healing following treatment of established nonunion correlates with serum cytokine expression	J Orthop Res	2019	10.1002/jor.24186
30478052	Citrate-based materials fuel human stem cells by metabonegenic regulation	Proc Natl Acad Sci U S A	2018	10.1073/pnas.1813000115
30475576	Collagen Functionalized With Graphene Oxide Enhanced Biomimetic Mineralization and in Situ Bone Defect Repair	ACS Appl Mater Interfaces	2018	10.1021/acsami.8b17636
30474285	Multifunctional Delivery Nanosystems Formed by Degradable Antibacterial Poly(Aspartic Acid) Derivatives for Infected Skin Defect Therapy	Adv Healthc Mater	2019	10.1002/adhm.201800889
30474182	An in vivo comparative study of the gelatin microtissue-based bottom-up strategy and top-down strategy in bone tissue engineering application	J Biomed Mater Res A	2019	10.1002/jbm.a.36587
30468450	Osteoinductive effects of tantalum and titanium on bone mesenchymal stromal cells and bone formation in ovariectomized rats	Eur Rev Med Pharmacol Sci	2018	10.26355/eurrev_201811_16241
30467569	Regenerating infected bone defects with osteocompatible microspheres possessing antibacterial activity	Biomater Sci	2018	10.1039/c8bm00903a
30466196	A bioactive collagen membrane that enhances bone regeneration	J Biomed Mater Res B Appl Biomater	2019	10.1002/jbm.b.34275
30464466	Small molecules modified biomimetic gelatin/hydroxyapatite nanofibers constructing an ideal osteogenic microenvironment with significantly enhanced cranial bone formation	Int J Nanomedicine	2018	10.2147/IJN.S174553
30458064	Efficiency of coculture with angiogenic cells or physiological BMP-2 administration on improving osteogenic differentiation and bone formation of MSCs	J Biomed Mater Res A	2019	10.1002/jbm.a.36581
30457199	Nitrogen-containing bisphosphonate therapy-Part II: Assessment of alveolar bone tissue inflammatory response in rats-A blind randomized controlled trial	Int J Exp Pathol	2018	10.1111/iep.12291
30457172	Full-thickness rotator cuff tear in rat results in distinct temporal expression of multiple proteases in tendon, muscle, and cartilage	J Orthop Res	2019	10.1002/jor.24179
30453092	Direct conversion of mouse embryonic fibroblast to osteoblast cells using hLMP-3 with Yamanaka factors	Int J Biochem Cell Biol	2019	10.1016/j.biocel.2018.11.008
30448699	An injectable continuous stratified structurally and functionally biomimetic construct for enhancing osteochondral regeneration	Biomaterials	2019	10.1016/j.biomaterials.2018.11.017
30448696	Prefabrication of a large pedicled bone graft by engineering the germ for de novo vascularization and osteoinduction	Biomaterials	2019	10.1016/j.biomaterials.2018.11.008
30443194	Comparison of the Effects of BMSC-derived Schwann Cells and Autologous Schwann Cells on Remyelination Using a Rat Sciatic Nerve Defect Model	Int J Biol Sci	2018	10.7150/ijbs.26765
30439990	Periodontal regenerative effect of enamel matrix derivative in diabetes	PLoS One	2018	10.1371/journal.pone.0207201
30439640	Magnetic bioinspired micro/nanostructured composite scaffold for bone regeneration	Colloids Surf B Biointerfaces	2019	10.1016/j.colsurfb.2018.11.003
30430878	The Efficacy of Recombinant Platelet-Derived Growth Factor on Beta-Tricalcium Phosphate to Regenerate Femoral Critical Sized Segmental Defects: Longitudinal In Vivo Micro-CT Study in a Rat Model	J Invest Surg	2020	10.1080/08941939.2018.1519048
30430007	Osteogenic potential of gingival stromal progenitor cells cultured in platelet rich fibrin is predicted by core-binding factor subunit-α1/Sox9 expression ratio ( in vitro)	F1000Res	2018	10.12688/f1000research.15423.1
30427950	Histologic Evaluation of Leucocyte- and Platelet-Rich Fibrin in the Inflammatory Process and Repair of Noncritical Bone Defects in the Calvaria of Rats	Int J Oral Maxillofac Implants	2018	10.11607/jomi.6604
30426862	Histological and structural evaluation of growth hormone and PLGA incorporation in macroporous scaffold of α-tricalcium phosphate cement	J Biomater Appl	2019	10.1177/0885328218812173
30423733	Ultrasonicated graphene oxide enhances bone and skin wound regeneration	Mater Sci Eng C Mater Biol Appl	2019	10.1016/j.msec.2018.09.051
30422755	Photobiomodulation Therapy in Bone Repair Associated with Bone Morphogenetic Proteins and Guided Bone Regeneration: A Histomorphometric Study	Photomed Laser Surg	2018	10.1089/pho.2017.4421
30421913	Off-the-Shelf Biomimetic Graphene Oxide-Collagen Hybrid Scaffolds Wrapped with Osteoinductive Extracellular Matrix for the Repair of Cranial Defects in Rats	ACS Appl Mater Interfaces	2018	10.1021/acsami.8b11071
30417289	Induction of Vasculo- and Osteogenesis in Spheroids Formed by Adipose-Derived Stromal Cells	Bull Exp Biol Med	2018	10.1007/s10517-018-4306-4
30415019	Vascularized 3D printed scaffolds for promoting bone regeneration	Biomaterials	2019	10.1016/j.biomaterials.2018.10.033
30414137	Bone Morphogenetic Proteins (BMPs) and Bone Regeneration	Methods Mol Biol	2019	10.1007/978-1-4939-8904-1_17
30400079	Scaffolds of bioactive glass-ceramic (Biosilicate®) and bone healing: A biological evaluation in an experimental model of tibial bone defect in rats	Biomed Mater Eng	2018	10.3233/BME-181016
30399593	Combined treatment with Cinnamaldehyde and β-TCP had an additive effect on bone formation and angiogenesis in critical size calvarial defect in ovariectomized rats	Biomed Pharmacother	2019	10.1016/j.biopha.2018.10.085
30395366	Release of CXCL12 From Apoptotic Skeletal Cells Contributes to Bone Growth Defects Following Dexamethasone Therapy in Rats	J Bone Miner Res	2019	10.1002/jbmr.3597
30392111	Analysis of bone formation and membrane resorption in guided bone regeneration using deproteinized bovine bone mineral versus calcium sulfate	J Mater Sci Mater Med	2018	10.1007/s10856-018-6167-9
30383533	[Use of the Peptigel with Nanofibres in the Bone Defects Healing]	Acta Chir Orthop Traumatol Cech	2018
30369559	Comparison of the bone augmentation ability of absorbable collagen sponge with that of hydroxyapatite/collagen composite	J Oral Sci	2018	10.2334/josnusd.17-0465
30367739	Effects of methods of hydration of a biphasic ceramic graft on bone regeneration of extraction socket defects	J Periodontol	2019	10.1002/JPER.18-0209
30366110	Letter to the editor: The sole and combined effect of simvastatin and platelet rich fibrin as a filling material in induced bone defect in tibia of albino rats	Bone	2019	10.1016/j.bone.2018.10.018
30365152	Fibroblast growth factor-23 may serve as a novel biomarker for renal osteodystrophy progression	Int J Mol Med	2019	10.3892/ijmm.2018.3934
30361490	Magnetic Resonance Imaging for tracking cellular patterns obtained by Laser-Assisted Bioprinting	Sci Rep	2018	10.1038/s41598-018-34226-9
30361486	A biomaterial with a channel-like pore architecture induces endochondral healing of bone defects	Nat Commun	2018	10.1038/s41467-018-06504-7
30360116	Topographically Defined, Biodegradable Nanopatterned Patches to Regulate Cell Fate and Acceleration of Bone Regeneration	ACS Appl Mater Interfaces	2018	10.1021/acsami.8b14745
30359655	Bioactive gel self-assembled from phosphorylate biomimetic peptide: A potential scaffold for enhanced osteogenesis	Int J Biol Macromol	2019	10.1016/j.ijbiomac.2018.10.148
30359312	Efficacy of intraoperatively prepared cell-based constructs for bone regeneration	Stem Cell Res Ther	2018	10.1186/s13287-018-1026-7
30358084	Comparative analysis of bone regeneration behavior using recombinant human BMP-2 versus plasmid DNA of BMP-2	J Biomed Mater Res A	2019	10.1002/jbm.a.36545
30356088	Rapid degradation of progressive ankylosis protein (ANKH) in craniometaphyseal dysplasia	Sci Rep	2018	10.1038/s41598-018-34157-5
30350861	Bone Marrow Mesenchymal Stem Cells Accelerate the Morphological and Functional Recovery of Neovaginas	Artif Organs	2018	10.1111/aor.13297
30350839	Bone remodeling-inspired dual delivery electrospun nanofibers for promoting bone regeneration	Nanoscale	2018	10.1039/c8nr07329e
30347816	Feasibility of a Three-Dimensional Porous Uncalcined and Unsintered Hydroxyapatite/poly-d/l-lactide Composite as a Regenerative Biomaterial in Maxillofacial Surgery	Materials (Basel)	2018	10.3390/ma11102047
30347668	Epigallocatechin Gallate-Modified Gelatins with Different Compositions Alter the Quality of Regenerated Bones	Int J Mol Sci	2018	10.3390/ijms19103232
30345299	Synergistic Effects of Controlled-Released BMP-2 and VEGF from nHAC/PLGAs Scaffold on Osteogenesis	Biomed Res Int	2018	10.1155/2018/3516463
30345033	Healing capacity of bone marrow mesenchymal stem cells versus platelet-rich fibrin in tibial bone defects of albino rats: an in vivo study	F1000Res	2018	10.12688/f1000research.15985.1
30343871	Quantification of the mandibular defect healing by micro-CT morphometric analysis in rats	J Craniomaxillofac Surg	2018	10.1016/j.jcms.2018.09.022
30342306	Topical application of phenytoin or nifedipine-loaded PLGA microspheres promotes periodontal regeneration in vivo	Arch Oral Biol	2019	10.1016/j.archoralbio.2018.10.002
30338658	Micropatterned Scaffolds with Immobilized Growth Factor Genes Regenerate Bone and Periodontal Ligament-Like Tissues	Adv Healthc Mater	2018	10.1002/adhm.201800750
30337567	Alendronate release from calcium phosphate cement for bone regeneration in osteoporotic conditions	Sci Rep	2018	10.1038/s41598-018-33692-5
30328914	Potencial of different hydroxyapatites as biomaterials in the bone remodeling	Acta Cir Bras	2018	10.1590/s0102-865020180090000010
30326801	Fabrication and characterization of collagen-hydroxyapatite-based composite scaffolds containing doxycycline via freeze-casting method for bone tissue engineering	J Biomater Appl	2018	10.1177/0885328218805229
30326428	Inhibition of miR-449a Promotes Cartilage Regeneration and Prevents Progression of Osteoarthritis in In Vivo Rat Models	Mol Ther Nucleic Acids	2018	10.1016/j.omtn.2018.09.015
30325096	Hydroxyapatite nanowires modified polylactic acid membrane plays barrier/osteoinduction dual roles and promotes bone regeneration in a rat mandible defect model	J Biomed Mater Res A	2018	10.1002/jbm.a.36502
30321863	Guided tissue engineering for healing of cancellous and cortical bone using a combination of biomaterial based scaffolding and local bone active molecule delivery	Biomaterials	2019	10.1016/j.biomaterials.2018.10.004
34996148	Preparation of Bone Marrow Mesenchymal Stem Cells Combined with Hydroxyapatite/Poly(d,l-lactide) Porous Microspheres for Bone Regeneration in Calvarial Defects	ACS Appl Bio Mater	2018	10.1021/acsabm.8b00312
30308225	Toxicological evaluation of Microbacterium foliorum SYG27B-MF	Regul Toxicol Pharmacol	2018	10.1016/j.yrtph.2018.09.022
30305209	Self-Assembled Hydroxyapatite-Graphene Scaffold for Photothermal Cancer Therapy and Bone Regeneration	J Biomed Nanotechnol	2018	10.1166/jbn.2018.2646
30302611	Bone repair in craniofacial defects treated with different doses of alendronate: a histological, histomorphometric, and immunohistochemical study	Clin Oral Investig	2019	10.1007/s00784-018-2670-0
30301650	Effects of systemic erythropoietin treatment and heterogeneous xenograft in combination on bone regeneration of a critical-size defect in an experimental model	J Craniomaxillofac Surg	2018	10.1016/j.jcms.2018.09.015
30300698	Osteogenic effectiveness of photo-immobilized bone morphogenetic protein-2 using different azidophenyl-natural polymer carriers in rat calvarial defect model	Int J Biol Macromol	2019	10.1016/j.ijbiomac.2018.10.024
30296733	In vivo combined treatment of rats with ivermectin and aged garlic extract attenuates ivermectin-induced cytogenotoxicity in bone marrow cells	Res Vet Sci	2018	10.1016/j.rvsc.2018.09.005
30296356	Large scale segmental bone defect healing through the combined delivery of VEGF and BMP-2 from biofunctionalized cortical allografts	J Biomed Mater Res B Appl Biomater	2019	10.1002/jbm.b.34193
30291464	Photobiomodulation on critical bone defects of rat calvaria: a systematic review	Lasers Med Sci	2018	10.1007/s10103-018-2653-z
30291289	Recommendations for improving accuracy of gene expression data in bone and cartilage tissue engineering	Sci Rep	2018	10.1038/s41598-018-33242-z
30289996	The antidepressant drug, sertraline, hinders bone healing and osseointegration in rats' tibiae	J Clin Periodontol	2018	10.1111/jcpe.13015
30289211	An evaluation of the effect on lower extremity fracture healing of collagen-based fusion material containing 2 different calcium phosphate salts: An experimental rat model	Adv Clin Exp Med	2018	10.17219/acem/90766
30286981	Integrating 3D-printed PHBV/Calcium sulfate hemihydrate scaffold and chitosan hydrogel for enhanced osteogenic property	Carbohydr Polym	2018	10.1016/j.carbpol.2018.08.117
30286949	Acceleration of Bone Defect Healing and Regeneration by Low-Intensity Ultrasound Radiation Force in a Rat Tibial Model	Ultrasound Med Biol	2018	10.1016/j.ultrasmedbio.2018.08.002
30283901	The Interaction of BMP2-Induced Defect Healing in Rat and Fixator Stiffness Modulates Matrix Alignment and Contraction	JBMR Plus	2018	10.1002/jbm4.10031
30275449	Engineering functional BMP-2 expressing teratoma-derived fibroblasts for enhancing osteogenesis	Sci Rep	2018	10.1038/s41598-018-32946-6
30274734	Delayed bone healing by collagen membrane in early phase of 4 weeks	Oral Surg Oral Med Oral Pathol Oral Radiol	2018	10.1016/j.oooo.2018.06.010
30274077	Self-assembling peptide and nHA/CTS composite scaffolds promote bone regeneration through increasing seed cell adhesion	Mater Sci Eng C Mater Biol Appl	2018	10.1016/j.msec.2018.07.079
30274030	Novel polysaccharide hybrid scaffold loaded with hydroxyapatite: Fabrication, bioactivity, and in vivo study	Mater Sci Eng C Mater Biol Appl	2018	10.1016/j.msec.2018.07.054
30273977	Preclinical induced membrane model to evaluate synthetic implants for healing critical bone defects without autograft	J Orthop Res	2019	10.1002/jor.24153
30270749	Bisphosphonates reduce biomaterial turnover in healing of critical-size rat femoral defects	J Orthop Surg (Hong Kong)	2018	10.1177/2309499018802487
30270538	Topical rifampin powder for orthopaedic trauma part II: Topical rifampin allows for spontaneous bone healing in sterile and contaminated wounds	J Orthop Res	2018	10.1002/jor.24155
30268514	Use of collagen/chitosan sponges mineralized with hydroxyapatite for the repair of cranial defects in rats	Injury	2018	10.1016/j.injury.2018.09.018
30267433	Guided bone regeneration using beta-tricalcium phosphate with and without fibronectin-An experimental study in rats	Clin Oral Implants Res	2018	10.1111/clr.13370
30266635	Peptide LL-37 coating on micro-structured titanium implants to facilitate bone formation in vivo via mesenchymal stem cell recruitment	Acta Biomater	2018	10.1016/j.actbio.2018.09.036
30265990	Three-dimensional electrospun nanofibrous scaffolds displaying bone morphogenetic protein-2-derived peptides for the promotion of osteogenic differentiation of stem cells and bone regeneration	J Colloid Interface Sci	2019	10.1016/j.jcis.2018.09.071
30265775	Electrical stimulation: Complementary therapy to improve the performance of grafts in bone defects?	J Biomed Mater Res B Appl Biomater	2019	10.1002/jbm.b.34187
30260554	Xenogeneic acellular nerve scaffolds supplemented with autologous bone marrow-derived stem cells promote axonal outgrowth and remyelination but not nerve function	J Biomed Mater Res A	2018	10.1002/jbm.a.36497
30259220	Masquelet Technique: Effects of Spacer Material and Micro-topography on Factor Expression and Bone Regeneration	Ann Biomed Eng	2019	10.1007/s10439-018-02137-5
30257482	The Cocktail Effect of BMP-2 and TGF-β1 Loaded in Visible Light-Cured Glycol Chitosan Hydrogels for the Enhancement of Bone Formation in a Rat Tibial Defect Model	Mar Drugs	2018	10.3390/md16100351
30257403	Chitosan based thermoresponsive hydrogel containing graphene oxide for bone tissue repair	Biomed Pharmacother	2018	10.1016/j.biopha.2018.08.072
30254680	3D Culture of Bone Marrow-Derived Mesenchymal Stem Cells (BMSCs) Could Improve Bone Regeneration in 3D-Printed Porous Ti6Al4V Scaffolds	Stem Cells Int	2018	10.1155/2018/2074021
30250955	Contribution of the in situ release of endogenous cations from xenograft bone driven by fluoride incorporation toward enhanced bone regeneration	Biomater Sci	2018	10.1039/c8bm00910d
30249809	Pleiotropic Impacts of Macrophage and Microglial Deficiency on Development in Rats with Targeted Mutation of the Csf1r Locus	J Immunol	2018	10.4049/jimmunol.1701783
30244700	Influence of the induced membrane filled with syngeneic bone and regenerative cells on bone healing in a critical size defect model of the rat's femur	Injury	2018	10.1016/j.injury.2018.06.041
30244350	Effects of combined menaquinone-4 and PTH(1-34) treatment on osetogenesis and angiogenesis in calvarial defect in osteopenic rats	Endocrine	2019	10.1007/s12020-018-1761-7
30241120	Effect of adjuvant hyperbaric oxygen on healing of cartilage lesions treated with microfracture: an experimental study in rats	Undersea Hyperb Med	2018
30240403	An enriched environment prevents diabetes-induced cognitive impairment in rats by enhancing exosomal miR-146a secretion from endogenous bone marrow-derived mesenchymal stem cells	PLoS One	2018	10.1371/journal.pone.0204252
30238514	Analysis of osseointegration of implants with hydrophilic surfaces in grafted areas: A Preclinical study	Clin Oral Implants Res	2018	10.1111/clr.13361
30237398	Vascularization converts the lineage fate of bone mesenchymal stem cells to endothelial cells in tissue-engineered bone grafts by modulating FGF2-RhoA/ROCK signaling	Cell Death Dis	2018	10.1038/s41419-018-0999-6
30231861	Transcranial focused ultrasound stimulation of motor cortical areas in freely-moving awake rats	BMC Neurosci	2018	10.1186/s12868-018-0459-3
30231204	Enhanced Skull Bone Regeneration by Sustained Release of BMP-2 in Interpenetrating Composite Hydrogels	Biomacromolecules	2018	10.1021/acs.biomac.8b01013
30230271	Novel In Situ Gelling Hydrogels Loaded with Recombinant Collagen Peptide Microspheres as a Slow-Release System Induce Ectopic Bone Formation	Adv Healthc Mater	2018	10.1002/adhm.201800507
30218975	Effect of setting atmosphere on apatite cement resorption: An in vitro and in vivo study	J Mech Behav Biomed Mater	2018	10.1016/j.jmbbm.2018.08.021
30216807	Preconditioning of bone marrow-derived mesenchymal stem cells with N-acetyl-L-cysteine enhances bone regeneration via reinforced resistance to oxidative stress	Biomaterials	2018	10.1016/j.biomaterials.2018.08.055
30214526	Masquelet induced membrane technique for treatment of rat chronic osteomyelitis	Exp Ther Med	2018	10.3892/etm.2018.6573
30213070	Transcriptomic Signature of Right Ventricular Failure in Experimental Pulmonary Arterial Hypertension: Deep Sequencing Demonstrates Mitochondrial, Fibrotic, Inflammatory and Angiogenic Abnormalities	Int J Mol Sci	2018	10.3390/ijms19092730
30208729	In vivo genotoxicity assessment of sunset yellow and sodium benzoate in female rats	Drug Chem Toxicol	2020	10.1080/01480545.2018.1510416
30208342	The sole and combined effect of simvastatin and platelet rich fibrin as a filling material in induced bone defect in tibia of albino rats	Bone	2018	10.1016/j.bone.2018.09.003
35548214	Bone regeneration in critically sized rat mandible defects through the endochondral pathway using hydroxyapatite-coated 3D-printed Ti(6)Al(4)V scaffolds	RSC Adv	2018	10.1039/c8ra06508j
30204815	Collagen formation observed from healing calvarial defects with principal component analysis of Raman scattering	Analyst	2018	10.1039/c8an01021h
30203250	Carbon Nanomaterials for Treating Osteoporotic Vertebral Fractures	Curr Osteoporos Rep	2018	10.1007/s11914-018-0476-2
30201295	Myocardial β-Catenin-BMP2 signaling promotes mesenchymal cell proliferation during endocardial cushion formation	J Mol Cell Cardiol	2018	10.1016/j.yjmcc.2018.09.001
30198441	Chlorambucil Cytotoxicity Reduction in Rats Through Bone Marrow, An In vivo Study	Anticancer Agents Med Chem	2018	10.2174/1871520618666180907170317
30196861	Biofunctionalization of synthetic bone substitutes with angiogenic stem cells: Influence on regeneration of critical-size bone defects in an in vivo murine model	J Craniomaxillofac Surg	2018	10.1016/j.jcms.2018.06.002
30196010	Effect of cell therapy with allogeneic osteoblasts on bone repair of rat calvaria defects	Cytotherapy	2018	10.1016/j.jcyt.2018.06.010
30189128	Harnessing the Noncovalent Interactions of DNA Backbone with 2D Silicate Nanodisks To Fabricate Injectable Therapeutic Hydrogels	ACS Nano	2018	10.1021/acsnano.8b02434
30189026	High-serum phosphate and parathyroid hormone distinctly regulate bone loss and vascular calcification in experimental chronic kidney disease	Nephrol Dial Transplant	2019	10.1093/ndt/gfy287
30188112	Quercetin Inlaid Silk Fibroin/Hydroxyapatite Scaffold Promotes Enhanced Osteogenesis	ACS Appl Mater Interfaces	2018	10.1021/acsami.8b08119
30187338	Progranulin Promotes Regeneration of Inflammatory Periodontal Bone Defect in Rats via Anti-inflammation, Osteoclastogenic Inhibition, and Osteogenic Promotion	Inflammation	2019	10.1007/s10753-018-0886-4
30182562	[Human osteoprotegerin inhibits osteoclasts and promotes hydroxyapatite to repair the mandibular defects in ovariectomized rats]	Hua Xi Kou Qiang Yi Xue Za Zhi	2018	10.7518/hxkq.2018.04.004
30172080	Effect of hydroxyapatite fillers on the mechanical properties and osteogenesis capacity of bio-based polyurethane composite scaffolds	J Mech Behav Biomed Mater	2018	10.1016/j.jmbbm.2018.08.028
30158464	Minor Review: An Overview of a Synthetic Nanophase Bone Substitute	Materials (Basel)	2018	10.3390/ma11091556
30153195	Hemostasis and Bone Regeneration Using Chitosan/Gelatin-BCP Bi-layer Composite Material	ASAIO J	2019	10.1097/MAT.0000000000000850
30150433	Vertical Bone Augmentation Using Three-dimensionally Printed Cap in the Rat Calvarial Partial Defect	In Vivo	2018	10.21873/invivo.11353
30148464	Application of nano-hydroxyapatite/chitosan scaffolds on rat calvarial critical-sized defects: A pilot study	Med Oral Patol Oral Cir Bucal	2018	10.4317/medoral.22455
30143902	Loading deproteinized bovine bone with strontium enhances bone regeneration in rat calvarial critical size defects	Clin Oral Investig	2019	10.1007/s00784-018-2588-6
30143690	Comprehensive in vitro and in vivo studies of novel melt-derived Nb-substituted 45S5 bioglass reveal its enhanced bioactive properties for bone healing	Sci Rep	2018	10.1038/s41598-018-31114-0
30130399	BMP-2-Immobilized Porous Matrix with Leaf-Stacked Structure as a Bioactive GBR Membrane	ACS Appl Mater Interfaces	2018	10.1021/acsami.8b09558
30129324	[Mechanical properties and effect on osteodifferentiation of induced pluripotent stem cells of chitosan/whisker/calcium phosphate cement composite biomaterial]	Zhongguo Xiu Fu Chong Jian Wai Ke Za Zhi	2018	10.7507/1002-1892.201710028
30125729	Osteoblast derived-neurotrophin‑3 induces cartilage removal proteases and osteoclast-mediated function at injured growth plate in rats	Bone	2018	10.1016/j.bone.2018.08.010
30125670	Dual-functional 3D-printed composite scaffold for inhibiting bacterial infection and promoting bone regeneration in infected bone defect models	Acta Biomater	2018	10.1016/j.actbio.2018.08.015
30118580	Bisphosphonate Functionalized Gadolinium Oxide Nanoparticles Allow Long-Term MRI/CT Multimodal Imaging of Calcium Phosphate Bone Cement	Adv Healthc Mater	2018	10.1002/adhm.201800202
30113883	Synthetic cementum protein 1-derived peptide regulates mineralization in vitro and promotes bone regeneration in vivo	FASEB J	2019	10.1096/fj.201800434RR
30105738	In situ gel-forming system for dual BMP-2 and 17β-estradiol controlled release for bone regeneration in osteoporotic rats	Drug Deliv Transl Res	2018	10.1007/s13346-018-0574-9
30101125	Inhibiting the NLRP3 Inflammasome With Methylene Blue as Treatment Adjunct in Myelodysplasia	Front Oncol	2018	10.3389/fonc.2018.00280
30097409	Hydroxyapatite calvaria graft repair in experimental diabetes mellitus in rats	J Craniomaxillofac Surg	2018	10.1016/j.jcms.2018.04.016
30096602	Regenerative potential of bone marrow mesenchymal stem cells on cadmium chloride-induced hepato-renal injury and testicular dysfunction in sprague dawley rats	Ecotoxicol Environ Saf	2018	10.1016/j.ecoenv.2018.07.019
30092216	Use of a Non-Crosslinked Collagen Membrane During Guided Bone Regeneration Does Not Interfere With the Bone Regenerative Capacity of the Periosteum	J Oral Maxillofac Surg	2018	10.1016/j.joms.2018.07.004
30088348	Embryonic-Like Mineralized Extracellular Matrix/Stem Cell Microspheroids as a Bone Graft Substitute	Adv Healthc Mater	2018	10.1002/adhm.201800705
30086655	Bioactive 3D scaffolds self-assembled from phosphorylated mimicking peptide amphiphiles to enhance osteogenesis	J Biomater Sci Polym Ed	2019	10.1080/09205063.2018.1505264
30085338	Aspirin promotes osteogenic differentiation of human dental pulp stem cells	Int J Mol Med	2018	10.3892/ijmm.2018.3801
30083269	Profiling the circulating miRnome reveals a temporal regulation of the bone injury response	Theranostics	2018	10.7150/thno.24444
30082727	Knockdown of FOXA2 enhances the osteogenic differentiation of bone marrow-derived mesenchymal stem cells partly via activation of the ERK signalling pathway	Cell Death Dis	2018	10.1038/s41419-018-0857-6
30080385	Time-Phase Sequential Utilization of Adipose-Derived Mesenchymal Stem Cells on Mesoporous Bioactive Glass for Restoration of Critical Size Bone Defects	ACS Appl Mater Interfaces	2018	10.1021/acsami.8b08563
[truncated: 4,255 more rows]

## Sheet: Included studies _545 results
PMID
34396715
25065552
28733632
17293969
14651799
12124781
31257525
23215795
15142094
22660797
22778550
21312163
16362458
25783748
17553763
19639633
27686136
23457441
31113412
23624634
12499963
27889939
16441784
30989044
19838612
19795995
25897753
25317537
33021330
24657710
33407695
18516383
15716833
33125972
31076895
23239628
20668970
26510918
33308245
32383712
26478407
34584641
32806270
23879664
26652225
29427540
28300879
25923258
24686383
11853081
26064933
23327789
31828580
31721435
30244700
32652224
27227768
20382191
31932852
32013377
23927083
26768293
18280233
30816601
24474327
30259220
34406150
33025170
26657206
22499392
32829040
21285762
24907007
31635184
23711675
33556607
25184285
25653525
27256686
25809017
19018606
20412027
28219807
29684621
24164605
32668732
24807629
24583646
24411332
17986886
22932749
30784943
30668426
12439279
20665678
33364058
31967110
22658161
20864165
23434894
28962655
19800045
32042323
14661881
23871941
24956565
29363620
33242920
25917422
30422755
24714881
28703398
23733500
28851253
33206069
20872740
29790378
25970295
21457972
27782744
26523221
22492018
30538446
26514654
31034662
33588248
23770453
31463820
26169839
33561635
23026154
26167994
19712023
24913422
25975746
25686915
25272981
20178097
22170172
33683483
31112357
21723963
24332163
27669690
19105972
20526271
16046209
34387944
16715531
29391797
24488823
22750247
25063184
16832271
20035609
16996588
19776528
15738667
22271007
35008718
23865551
35171668
27022515
15930543
25738583
20073015
16411818
29504816
32915522
26704430
27572716
29158525
35267026
33427267
20135674
24464097
28840305
22992043
35291237
22664543
24131542
25924919
12826802
15193540
19572783
26923361
35042599
29392472
21761494
32746931
12635149
29274477
30125670
20590522
33475850
29116357
35659167
21757034
32249281
19762079
29174472
25350129
29742946
23664918
25099263
21695398
27096527
31930124
19343345
24393521
33255042
20688388
19199563
30080385
28926192
33893964
21437956
16234978
23522092
16441783
28198971
29719605
24668794
34018305
28548246
23159565
32196049
19765106
29760734
22648420
29451421
25813520
31350655
25192687
31637919
18839286
32551034
21738061
25500631
23596469
29453815
23674058
24391927
27998243
16059893
18706690
29411600
17914639
23225778
19022894
21271196
15889618
22739934
16022995
17613689
24600701
22849847
23609788
17487079
27936389
11459005
21350647
24332464
24879021
33038401
28259928
30083269
30034234
33906392
14646773
27124826
20625499
19302033
12796461
20661933
26381914
29327779
26656313
24738624
24926038
17451370
17868113
32310975
25649514
30560217
29424019
15354863
24464465
24439395
31922007
27916239
21247344
26324750
29378458
26116022
26507646
33541198
26001077
32112259
29509226
28233417
34122101
31139842
18548587
30973074
22373949
21621027
26174082
18418643
21437957
32242474
26522284
24130867
22539160
34820584
34055992
17882467
32263677
34410127
27037517
23209337
32070823
18784858
26429350
24467747
19411455
26689714
35175995
16254631
25058402
33274827
15162410
27987780
25036396
20088701
23124984
20354683
29679025
24464096
28338419
12518962
32279744
35522860
35386445
28622604
23832813
26828682
22396130
30266635
20878988
21590486
26955758
23340234
17236835
26862692
31414284
25627039
17415756
28116309
30915756
23594680
29420674
26038001
29943233
28975256
23593535
22219257
33153127
25330002
30359312
32064472
33425705
25693739
17334703
24385782
24738053
22965489
24954001
22874117
15678485
23652357
26358080
26306803
29198925
15057998
11745098
34608754
19860570
35078617
34862913
20162331
23831189
31432992
30216807
32046626
22522283
21953899
31810074
20133731
30838778
16817583
28698571
34307346
20666790
15448411
21738071
32245268
20980051
25280703
15368266
11288081
34038225
27998017
32778332
30958483
32919664
20056517
34117838
33545811
19836073
30918234
16452748
24919776
29855219
31709588
23109114
26543033
27982225
25666959
35638896
28110459
21468254
32419512
31194022
29510858
25639666
35540770
23266450
21246388
26465330
16144481
32688409
34840942
24554271
29327428
34962103
27940197
32261194
29554840
23906515
33129987
23758869
22503952
21424089
35668921
30468450
33644971
35356491
24444694
19230129
30005906
26454146
15352071
28645809
21863396
15926193
20666615
19515035
22763224
12038634
23623228
21338268
35280332
30296356
23350578
2972​​8785
23172324
24600700
29652605
22508566
31723344
14534793
21900121
26055107
30921414
32828282
20701464
30865107
12825195
30609197
33732488
34504262
23637532
17364127
12124784
18454648
20454894
32727093
30430878
19858977
16818977
23255164
29109744
33098131
32279793
32487395
20303421
27586186
11317678
12164185
35341595
30274030
27254469
26486307
30810538
29973254
23318937
15850086
16859798
16757219
31585350
33357851
17487064
25405404
33637046
20362702
33079278
11564259
32460740
22718577
24952976
12507579
12296584
25011908
15966618
19822991
27120488
27038192
30478052
35014784
12518706
19200627
33255288
28542343
15389498
